# Supplementary material for: Molecular Framework of Mouse Endothelial Cell Dysfunction during Inflammation: A Proteomics Approach
Source: Int J Mol Sci. 2022 Jul 29;23(15):8399. doi: 10.3390/ijms23158399 (PMC9369400; doi:10.3390/ijms23158399)
Supplement: Supplementary file 1 [file ijms-23-08399-s001.zip]

Archive with 24 entries (24 files):
- 24 hr Downregulated Proteins Statistical Results.xlsx
- 24 hr Downregulated Proteins.xlsx
- 24 hr Upregulated Proteins Statistical Results.xlsx
- 24 hr Upregulated Proteins.xlsx
- 4 hr Downregulated Proteins.xlsx
- 4 hr Upregulated Proteins Statistical Results.xlsx
- 4 hr Upregulated Proteins.xlsx
- Angiogenesis GO BP.xlsx
- Animal Organ Morphogensis GO BP.xlsx
- Blood Vessel Morphogenesis GO BP.xlsx
- Cellular Response to Cytokine Stimulus GO BP.xlsx
- Common and Unique Downregulated 24 hr Proteins.xlsx
- Common and Unique Downregulated 4 hr Proteins.xlsx
- Common and Unique Upregulated 24 hr Proteins.xlsx
- Common and Unique Upregulated 4 hr Proteins.xlsx
- Defense Response to Other Organism GO BP.xlsx
- Innate Immune Response GO BP.xlsx
- Proteins for Statistical Analysis.xlsx
- Response to Bacterium GO BP.xlsx
- Response to Cytokine GO BP.xlsx
- Response to Interferon-beta GO BP.xlsx
- Supplement Figures.pdf
- Tube Development GO BP.xlsx
- Tube Morphogenesis GO BP.xlsx
