# Supplementary material for: Molecular Framework of Mouse Endothelial Cell Dysfunction during Inflammation: A Proteomics Approach
Source: Int J Mol Sci. 2022 Jul 29;23(15):8399. doi: 10.3390/ijms23158399 (PMC9369400; doi:10.3390/ijms23158399)
Supplement: Supplementary file 1 [file ijms-23-08399-s001.zip › 24 hr Downregulated Proteins Statistical Results.xlsx]

## Sheet: VWF
LUNG	LIVER	KIDNEY
-1.90052	-1.10821	-0.418177
-2.00897	-0.477061	-0.799194
-1.83621	-0.277999	-1.35643
ANOVA: Single Factor										TUKEY HSD/KRAMER			alpha	0.05
										group	mean	n	ss	df	q-crit
DESCRIPTION					Alpha	0.05				LUNG	-1.91524	3	0.0152466
Group	Count	Sum	Mean	Variance	SS	Std Err	Lower	Upper		LIVER	-0.621092	3	0.375746
LUNG	3	-5.74571	-1.91524	0.00762331	0.0152466	0.215552	-2.44267	-1.3878		KIDNEY	-0.857934	3	0.445337
LIVER	3	-1.86327	-0.621092	0.187873	0.375746	0.215552	-1.14853	-0.0936543				9	0.83633	6	4.339
KIDNEY	3	-2.5738	-0.857934	0.222669	0.445337	0.215552	-1.38537	-0.330497		Q TEST
										group 1	group 2	mean	std err	q-stat	lower	upper	p-value	mean-crit	Cohen d
ANOVA										LUNG	LIVER	1.29414	0.215552	6.00385	0.358863	2.22942	0.0127881	0.935281	3.46633
Sources	SS	df	MS	F	P value	Eta-sq	RMSSE	Omega Sq		LUNG	KIDNEY	1.0573	0.215552	4.90508	0.12202	1.99258	0.0308309	0.935281	2.83195
Between Groups	2.84879	2	1.42439	10.2189	0.011689	0.773052	1.84562	0.671985		LIVER	KIDNEY	0.236843	0.215552	1.09877	-0.698438	1.17212	0.729674	0.935281	0.634377
Within Groups	0.83633	6	0.139388
Total	3.68512	8	0.46064

## Sheet: PTPRB
LUNG	LIVER	KIDNEY
-1.51998	-0.974339	-0.259131
-2.1938	-0.400379	-0.399812
-1.92403	0.974391	0.177278
ANOVA: Single Factor										TUKEY HSD/KRAMER			alpha	0.05
										group	mean	n	ss	df	q-crit
DESCRIPTION					Alpha	0.05				LUNG	-1.87927	3	0.230023
Group	Count	Sum	Mean	Variance	SS	Std Err	Lower	Upper		LIVER	-0.133442	3	2.00566
LUNG	3	-5.63781	-1.87927	0.115011	0.230023	0.366422	-2.77587	-0.982669		KIDNEY	-0.160555	3	0.181092
LIVER	3	-0.400326	-0.133442	1.00283	2.00566	0.366422	-1.03004	0.76316				9	2.41677	6	4.339
KIDNEY	3	-0.481665	-0.160555	0.0905461	0.181092	0.366422	-1.05716	0.736047		Q TEST
										group 1	group 2	mean	std err	q-stat	lower	upper	p-value	mean-crit	Cohen d
ANOVA										LUNG	LIVER	1.74583	0.366422	4.76453	0.155924	3.33573	0.0347026	1.58991	2.7508
Sources	SS	df	MS	F	P value	Eta-sq	RMSSE	Omega Sq		LUNG	KIDNEY	1.71872	0.366422	4.69054	0.128811	3.30862	0.0369507	1.58991	2.70808
Between Groups	6.00264	2	3.00132	7.45123	0.0236517	0.712952	1.57599	0.589087		LIVER	KIDNEY	0.0271131	0.366422	0.0739942	-1.56279	1.61702	0.998492	1.58991	0.0427206
Within Groups	2.41677	6	0.402795
Total	8.41941	8	1.05243

## Sheet: SHE
LUNG	LIVER	KIDNEY
-0.823846	-0.225872	-1.06869
-0.855936	-2.54773	-1.17369
-0.504971	-1.63273	-1.0669
ANOVA: Single Factor										TUKEY HSD/KRAMER			alpha	0.05
										group	mean	n	ss	df	q-crit
DESCRIPTION					Alpha	0.05				LUNG	-0.728251	3	0.0752959
Group	Count	Sum	Mean	Variance	SS	Std Err	Lower	Upper		LIVER	-1.46878	3	2.73584
LUNG	3	-2.18475	-0.728251	0.0376479	0.0752959	0.395714	-1.69653	0.240026		KIDNEY	-1.10309	3	0.00747699
LIVER	3	-4.40633	-1.46878	1.36792	2.73584	0.395714	-2.43705	-0.5005				9	2.81861	6	4.339
KIDNEY	3	-3.30928	-1.10309	0.0037385	0.00747699	0.395714	-2.07137	-0.134816		Q TEST
										group 1	group 2	mean	std err	q-stat	lower	upper	p-value	mean-crit	Cohen d
ANOVA										LUNG	LIVER	0.740527	0.395714	1.87137	-0.976476	2.45753	0.434172	1.717	1.08044
Sources	SS	df	MS	F	P value	Eta-sq	RMSSE	Omega Sq		LUNG	KIDNEY	0.374843	0.395714	0.947257	-1.34216	2.09185	0.788661	1.717	0.546899
Between Groups	0.822611	2	0.411306	0.87555	0.463835	0.225916	0.540231	-0.0284422		LIVER	KIDNEY	0.365684	0.395714	0.924112	-1.35132	2.08269	0.797406	1.717	0.533536
Within Groups	2.81861	6	0.469768
Total	3.64122	8	0.455153

## Sheet: PDCD4
LUNG	LIVER	KIDNEY
-3.65038	-2.2531	-5.37001
-2.65992	-2.05645	-5.42261
-2.52153	-2.59288	-5.00707
ANOVA: Single Factor										TUKEY HSD/KRAMER			alpha	0.05
										group	mean	n	ss	df	q-crit
DESCRIPTION					Alpha	0.05				LUNG	-2.94394	3	0.758159
Group	Count	Sum	Mean	Variance	SS	Std Err	Lower	Upper		LIVER	-2.30081	3	0.147288
LUNG	3	-8.83183	-2.94394	0.379079	0.758159	0.236624	-3.52294	-2.36495		KIDNEY	-5.26656	3	0.102387
LIVER	3	-6.90243	-2.30081	0.0736441	0.147288	0.236624	-2.87981	-1.72181				9	1.00783	6	4.339
KIDNEY	3	-15.7997	-5.26656	0.0511934	0.102387	0.236624	-5.84556	-4.68757		Q TEST
										group 1	group 2	mean	std err	q-stat	lower	upper	p-value	mean-crit	Cohen d
ANOVA										LUNG	LIVER	0.643132	0.236624	2.71795	-0.383578	1.66984	0.212878	1.02671	1.56921
Sources	SS	df	MS	F	P value	Eta-sq	RMSSE	Omega Sq		LUNG	KIDNEY	2.32262	0.236624	9.81568	1.29591	3.34933	0.0010815	1.02671	5.66708
Between Groups	14.6039	2	7.30194	43.4711	0.000269038	0.935444	3.80662	0.904196		LIVER	KIDNEY	2.96575	0.236624	12.5336	1.93904	3.99246	0.000282117	1.02671	7.2363
Within Groups	1.00783	6	0.167972
Total	15.6117	8	1.95147

## Sheet: CBR4
LUNG	LIVER	KIDNEY
-1.9885	-0.627311	-1.53617
-1.9769	-1.16085	-1.24739
-2.95388	-2.3722	-1.63859
ANOVA: Single Factor										TUKEY HSD/KRAMER			alpha	0.05
										group	mean	n	ss	df	q-crit
DESCRIPTION					Alpha	0.05				LUNG	-2.30643	3	0.628866
Group	Count	Sum	Mean	Variance	SS	Std Err	Lower	Upper		LIVER	-1.38679	3	1.5989
LUNG	3	-6.91928	-2.30643	0.314433	0.628866	0.358242	-3.18301	-1.42984		KIDNEY	-1.47405	3	0.0823083
LIVER	3	-4.16036	-1.38679	0.799448	1.5989	0.358242	-2.26337	-0.510201				9	2.31007	6	4.339
KIDNEY	3	-4.42215	-1.47405	0.0411541	0.0823083	0.358242	-2.35064	-0.597465		Q TEST
										group 1	group 2	mean	std err	q-stat	lower	upper	p-value	mean-crit	Cohen d
ANOVA										LUNG	LIVER	0.919641	0.358242	2.5671	-0.63477	2.47405	0.243145	1.55441	1.48211
Sources	SS	df	MS	F	P value	Eta-sq	RMSSE	Omega Sq		LUNG	KIDNEY	0.832377	0.358242	2.3235	-0.722035	2.38679	0.300096	1.55441	1.34148
Between Groups	1.54621	2	0.773103	2.008	0.214967	0.400958	0.818128	0.183006		LIVER	KIDNEY	0.0872645	0.358242	0.243591	-1.46715	1.64168	0.983821	1.55441	0.140637
Within Groups	2.31007	6	0.385012
Total	3.85628	8	0.482034

## Sheet: FLI1
LUNG	LIVER	KIDNEY
-3.16692	-0.789884	-1.55923
-1.90441	-1.55274	-2.26477
-2.50582	-1.56403	-1.98738
ANOVA: Single Factor										TUKEY HSD/KRAMER			alpha	0.05
										group	mean	n	ss	df	q-crit
DESCRIPTION					Alpha	0.05				LUNG	-2.52572	3	0.797559
Group	Count	Sum	Mean	Variance	SS	Std Err	Lower	Upper		LIVER	-1.30222	3	0.393793
LUNG	3	-7.57716	-2.52572	0.398779	0.797559	0.283239	-3.21878	-1.83266		KIDNEY	-1.93713	3	0.252685
LIVER	3	-3.90665	-1.30222	0.196896	0.393793	0.283239	-1.99528	-0.609157				9	1.44404	6	4.339
KIDNEY	3	-5.81138	-1.93713	0.126342	0.252685	0.283239	-2.63019	-1.24407		Q TEST
										group 1	group 2	mean	std err	q-stat	lower	upper	p-value	mean-crit	Cohen d
ANOVA										LUNG	LIVER	1.2235	0.283239	4.31969	-0.00547053	2.45248	0.050857	1.22897	2.49397
Sources	SS	df	MS	F	P value	Eta-sq	RMSSE	Omega Sq		LUNG	KIDNEY	0.588595	0.283239	2.07809	-0.640378	1.81757	0.368255	1.22897	1.19978
Between Groups	2.24651	2	1.12326	4.66715	0.0599049	0.60872	1.24728	0.449012		LIVER	KIDNEY	0.634908	0.283239	2.2416	-0.594065	1.86388	0.321616	1.22897	1.29419
Within Groups	1.44404	6	0.240673
Total	3.69055	8	0.461318

## Sheet: TIE1
LUNG	LIVER	KIDNEY
-1.80953	-1.1158	-0.287233
-2.10643	-1.2691	0.111398
0.952025	-1.18271	-0.00201523
ANOVA: Single Factor										TUKEY HSD/KRAMER			alpha	0.05
										group	mean	n	ss	df	q-crit
DESCRIPTION					Alpha	0.05				LUNG	-0.98798	3	5.6895
Group	Count	Sum	Mean	Variance	SS	Std Err	Lower	Upper		LIVER	-1.1892	3	0.011813
LUNG	3	-2.96394	-0.98798	2.84475	5.6895	0.566946	-2.37525	0.399286		KIDNEY	-0.0592833	3	0.084373
LIVER	3	-3.56761	-1.1892	0.00590649	0.011813	0.566946	-2.57647	0.198062				9	5.78569	6	4.339
KIDNEY	3	-0.17785	-0.0592833	0.0421865	0.084373	0.566946	-1.44655	1.32798		Q TEST
										group 1	group 2	mean	std err	q-stat	lower	upper	p-value	mean-crit	Cohen d
ANOVA										LUNG	LIVER	0.201224	0.566946	0.354926	-2.25875	2.6612	0.966068	2.45998	0.204917
Sources	SS	df	MS	F	P value	Eta-sq	RMSSE	Omega Sq		LUNG	KIDNEY	0.928696	0.566946	1.63807	-1.53128	3.38867	0.517159	2.45998	0.94574
Between Groups	2.17969	2	1.08984	1.13021	0.383218	0.273645	0.61379	0.0281225		LIVER	KIDNEY	1.12992	0.566946	1.993	-1.33006	3.5899	0.394463	2.45998	1.15066
Within Groups	5.78569	6	0.964282
Total	7.96538	8	0.995672

## Sheet: HYAL2
LUNG	LIVER	KIDNEY
-0.483566	-1.13223	-2.08808
-1.71863	-2.36687	-2.70426
-2.56524	-1.40219	-2.41271
ANOVA: Single Factor										TUKEY HSD/KRAMER			alpha	0.05
										group	mean	n	ss	df	q-crit
DESCRIPTION					Alpha	0.05				LUNG	-1.58915	3	2.19184
Group	Count	Sum	Mean	Variance	SS	Std Err	Lower	Upper		LIVER	-1.63376	3	0.842619
LUNG	3	-4.76744	-1.58915	1.09592	2.19184	0.423247	-2.62479	-0.553499		KIDNEY	-2.40168	3	0.190024
LIVER	3	-4.90129	-1.63376	0.421309	0.842619	0.423247	-2.66941	-0.598115				9	3.22448	6	4.339
KIDNEY	3	-7.20505	-2.40168	0.0950119	0.190024	0.423247	-3.43733	-1.36604		Q TEST
										group 1	group 2	mean	std err	q-stat	lower	upper	p-value	mean-crit	Cohen d
ANOVA										LUNG	LIVER	0.0446167	0.423247	0.105415	-1.79185	1.88108	0.996943	1.83647	0.0608616
Sources	SS	df	MS	F	P value	Eta-sq	RMSSE	Omega Sq		LUNG	KIDNEY	0.812539	0.423247	1.91978	-1.02393	2.64901	0.418057	1.83647	1.10838
Between Groups	1.25191	2	0.625957	1.16476	0.373761	0.27967	0.6231	0.0353201		LIVER	KIDNEY	0.767922	0.423247	1.81436	-1.06855	2.60439	0.45366	1.83647	1.04752
Within Groups	3.22448	6	0.537413
Total	4.47639	8	0.559549

## Sheet: RGCC
LUNG	LIVER	KIDNEY
-3.54879	-3.23415	-3.24129
-9.57513	-5.05302	-2.98275
-1.75425	-2.55784	-1.92089
ANOVA: Single Factor										TUKEY HSD/KRAMER			alpha	0.05
										group	mean	n	ss	df	q-crit
DESCRIPTION					Alpha	0.05				LUNG	-4.95939	3	33.5678
Group	Count	Sum	Mean	Variance	SS	Std Err	Lower	Upper		LIVER	-3.615	3	3.33053
LUNG	3	-14.8782	-4.95939	16.7839	33.5678	1.45062	-8.50893	-1.40984		KIDNEY	-2.71498	3	0.97928
LIVER	3	-10.845	-3.615	1.66527	3.33053	1.45062	-7.16455	-0.0654546				9	37.8776	6	4.339
KIDNEY	3	-8.14493	-2.71498	0.48964	0.97928	1.45062	-6.26452	0.834574		Q TEST
										group 1	group 2	mean	std err	q-stat	lower	upper	p-value	mean-crit	Cohen d
ANOVA										LUNG	LIVER	1.34438	1.45062	0.926761	-4.94988	7.63864	0.79641	6.29426	0.535066
Sources	SS	df	MS	F	P value	Eta-sq	RMSSE	Omega Sq		LUNG	KIDNEY	2.24441	1.45062	1.5472	-4.04985	8.53867	0.551562	6.29426	0.893278
Between Groups	7.65479	2	3.8274	0.606279	0.575686	0.168118	0.449547	-0.0958828		LIVER	KIDNEY	0.900028	1.45062	0.620442	-5.39423	7.19429	0.901019	6.29426	0.358212
Within Groups	37.8776	6	6.31293
Total	45.5324	8	5.69155

## Sheet: EDNRB
LUNG	LIVER	KIDNEY
-1.60223	-1.11232	-3.8727
-4.52205	-5.208	-2.44053
-8.13507	-4.94189	-2.37305
ANOVA: Single Factor										TUKEY HSD/KRAMER			alpha	0.05
										group	mean	n	ss	df	q-crit
DESCRIPTION					Alpha	0.05				LUNG	-4.75312	3	21.4191
Group	Count	Sum	Mean	Variance	SS	Std Err	Lower	Upper		LIVER	-3.75407	3	10.5037
LUNG	3	-14.2594	-4.75312	10.7095	21.4191	1.36132	-8.08416	-1.42208		KIDNEY	-2.89543	3	1.43488
LIVER	3	-11.2622	-3.75407	5.25183	10.5037	1.36132	-7.08511	-0.423027				9	33.3576	6	4.339
KIDNEY	3	-8.68628	-2.89543	0.717441	1.43488	1.36132	-6.22647	0.435613		Q TEST
										group 1	group 2	mean	std err	q-stat	lower	upper	p-value	mean-crit	Cohen d
ANOVA										LUNG	LIVER	0.999052	1.36132	0.733883	-4.90773	6.90584	0.865187	5.90678	0.423707
Sources	SS	df	MS	F	P value	Eta-sq	RMSSE	Omega Sq		LUNG	KIDNEY	1.85769	1.36132	1.36462	-4.04909	7.76448	0.623193	5.90678	0.787865
Between Groups	5.18639	2	2.59319	0.466435	0.648208	0.134558	0.394307	-0.13452		LIVER	KIDNEY	0.85864	1.36132	0.630739	-5.04814	6.76542	0.897938	5.90678	0.364157
Within Groups	33.3576	6	5.55961
Total	38.544	8	4.818
