# Supplementary material for: Molecular Framework of Mouse Endothelial Cell Dysfunction during Inflammation: A Proteomics Approach
Source: Int J Mol Sci. 2022 Jul 29;23(15):8399. doi: 10.3390/ijms23158399 (PMC9369400; doi:10.3390/ijms23158399)
Supplement: Supplementary file 1 [file ijms-23-08399-s001.zip › 24 hr Upregulated Proteins Statistical Results.xlsx]

## Sheet: CEBPB
LUNG	LIVER	KIDNEY
3.53722	2.47683	2.9622
4.40687	2.89791	3.27179
4.35583	2.41792	2.7952
ANOVA: Single Factor										TUKEY HSD/KRAMER			alpha	0.05
										group	mean	n	ss	df	q-crit
DESCRIPTION					Alpha	0.05				LUNG	4.09997	3	0.476347
Group	Count	Sum	Mean	Variance	SS	Std Err	Lower	Upper		LIVER	2.59755	3	0.137057
LUNG	3	12.2999	4.09997	0.238174	0.476347	0.201434	3.60708	4.59286		KIDNEY	3.00973	3	0.116959
LIVER	3	7.79265	2.59755	0.0685286	0.137057	0.201434	2.10466	3.09044				9	0.730363	6	4.339
KIDNEY	3	9.02919	3.00973	0.0584793	0.116959	0.201434	2.51684	3.50262		Q TEST
										group 1	group 2	mean	std err	q-stat	lower	upper	p-value	mean-crit	Cohen d
ANOVA										LUNG	LIVER	1.50242	0.201434	7.45862	0.628399	2.37644	0.00451173	0.874023	4.30624
Sources	SS	df	MS	F	P value	Eta-sq	RMSSE	Omega Sq		LUNG	KIDNEY	1.09024	0.201434	5.4124	0.216219	1.96426	0.020331	0.874023	3.12485
Between Groups	3.61579	2	1.8079	14.852	0.00474571	0.831952	2.22501	0.754795		LIVER	KIDNEY	0.41218	0.201434	2.04622	-0.461843	1.2862	0.377914	0.874023	1.18139
Within Groups	0.730363	6	0.121727
Total	4.34615	8	0.543269

## Sheet: H2-K1
LUNG	LIVER	KIDNEY
3.48093	0.831072	0.800532
3.67178	0.728586	1.13962
3.5799	0.461502	0.737433
ANOVA: Single Factor										TUKEY HSD/KRAMER			alpha	0.05
										group	mean	n	ss	df	q-crit
DESCRIPTION					Alpha	0.05				LUNG	3.57754	3	0.0182215
Group	Count	Sum	Mean	Variance	SS	Std Err	Lower	Upper		LIVER	0.67372	3	0.0728062
LUNG	3	10.7326	3.57754	0.00911075	0.0182215	0.101269	3.32974	3.82533		KIDNEY	0.892527	3	0.093571
LIVER	3	2.02116	0.67372	0.0364031	0.0728062	0.101269	0.425923	0.921517				9	0.184599	6	4.339
KIDNEY	3	2.67758	0.892527	0.0467855	0.093571	0.101269	0.64473	1.14032		Q TEST
										group 1	group 2	mean	std err	q-stat	lower	upper	p-value	mean-crit	Cohen d
ANOVA										LUNG	LIVER	2.90382	0.101269	28.6742	2.46441	3.34323	2.18981e-06	0.439408	16.5551
Sources	SS	df	MS	F	P value	Eta-sq	RMSSE	Omega Sq		LUNG	KIDNEY	2.68501	0.101269	26.5136	2.2456	3.12442	3.57706e-06	0.439408	15.3076
Between Groups	15.6893	2	7.84466	254.975	1.57265e-06	0.988371	9.21908	0.98259		LIVER	KIDNEY	0.218807	0.101269	2.16064	-0.220601	0.658215	0.344092	0.439408	1.24745
Within Groups	0.184599	6	0.0307664
Total	15.8739	8	1.98424

## Sheet: IFI44
LUNG	LIVER	KIDNEY
3.17008	5.24671	2.93705
3.13002	4.1276	3.18635
3.51884	4.07507	2.73238
ANOVA: Single Factor										TUKEY HSD/KRAMER			alpha	0.05
										group	mean	n	ss	df	q-crit
DESCRIPTION					Alpha	0.05				LUNG	3.27298	3	0.0914727
Group	Count	Sum	Mean	Variance	SS	Std Err	Lower	Upper		LIVER	4.48313	3	0.875975
LUNG	3	9.81893	3.27298	0.0457364	0.0914727	0.243906	2.67616	3.8698		KIDNEY	2.95193	3	0.103377
LIVER	3	13.4494	4.48313	0.437988	0.875975	0.243906	3.88631	5.07994				9	1.07082	6	4.339
KIDNEY	3	8.85579	2.95193	0.0516883	0.103377	0.243906	2.35511	3.54875		Q TEST
										group 1	group 2	mean	std err	q-stat	lower	upper	p-value	mean-crit	Cohen d
ANOVA										LUNG	LIVER	1.21015	0.243906	4.96154	0.151841	2.26846	0.0294105	1.05831	2.86454
Sources	SS	df	MS	F	P value	Eta-sq	RMSSE	Omega Sq		LUNG	KIDNEY	0.321048	0.243906	1.31628	-0.737261	1.37936	0.642528	1.05831	0.759952
Between Groups	3.9121	2	1.95605	10.9601	0.00992435	0.785101	1.91137	0.688798		LIVER	KIDNEY	1.5312	0.243906	6.27781	0.472889	2.58951	0.0103997	1.05831	3.6245
Within Groups	1.07082	6	0.178471
Total	4.98293	8	0.622866

## Sheet: IFIT1
LUNG	LIVER	KIDNEY
2.83491	3.81848	2.03743
3.34689	4.16651	1.49464
2.95049	2.64869	1.26286
ANOVA: Single Factor										TUKEY HSD/KRAMER			alpha	0.05
										group	mean	n	ss	df	q-crit
DESCRIPTION					Alpha	0.05				LUNG	3.0441	3	0.144204
Group	Count	Sum	Mean	Variance	SS	Std Err	Lower	Upper		LIVER	3.54456	3	1.26444
LUNG	3	9.13229	3.0441	0.0721018	0.144204	0.309546	2.28667	3.80153		KIDNEY	1.59831	3	0.316095
LIVER	3	10.6337	3.54456	0.632218	1.26444	0.309546	2.78713	4.30199				9	1.72474	6	4.339
KIDNEY	3	4.79493	1.59831	0.158047	0.316095	0.309546	0.840877	2.35574		Q TEST
										group 1	group 2	mean	std err	q-stat	lower	upper	p-value	mean-crit	Cohen d
ANOVA										LUNG	LIVER	0.500465	0.309546	1.61677	-0.842654	1.84358	0.525131	1.34312	0.933443
Sources	SS	df	MS	F	P value	Eta-sq	RMSSE	Omega Sq		LUNG	KIDNEY	1.44579	0.309546	4.67068	0.102669	2.78891	0.0375807	1.34312	2.69662
Between Groups	6.12867	2	3.06433	10.6602	0.0105924	0.780384	1.88505	0.682208		LIVER	KIDNEY	1.94625	0.309546	6.28745	0.603134	3.28937	0.0103253	1.34312	3.63006
Within Groups	1.72474	6	0.287456
Total	7.8534	8	0.981676

## Sheet: IFIT2
LUNG	LIVER	KIDNEY
3.97334	5.393	3.20382
3.93651	5.69217	3.88551
4.14646	5.31378	4.46828
ANOVA: Single Factor										TUKEY HSD/KRAMER			alpha	0.05
										group	mean	n	ss	df	q-crit
DESCRIPTION					Alpha	0.05				LUNG	4.01877	3	0.0251368
Group	Count	Sum	Mean	Variance	SS	Std Err	Lower	Upper		LIVER	5.46632	3	0.0796543
LUNG	3	12.0563	4.01877	0.0125684	0.0251368	0.224333	3.46985	4.56769		KIDNEY	3.85254	3	0.80106
LIVER	3	16.399	5.46632	0.0398272	0.0796543	0.224333	4.91739	6.01524				9	0.905852	6	4.339
KIDNEY	3	11.5576	3.85254	0.40053	0.80106	0.224333	3.30361	4.40146		Q TEST
										group 1	group 2	mean	std err	q-stat	lower	upper	p-value	mean-crit	Cohen d
ANOVA										LUNG	LIVER	1.44755	0.224333	6.45268	0.474167	2.42092	0.00913794	0.973379	3.72546
Sources	SS	df	MS	F	P value	Eta-sq	RMSSE	Omega Sq		LUNG	KIDNEY	0.166235	0.224333	0.741021	-0.807144	1.13961	0.862802	0.973379	0.427829
Between Groups	4.72731	2	2.36366	15.6559	0.00415828	0.839193	2.28443	0.765086		LIVER	KIDNEY	1.61378	0.224333	7.1937	0.640402	2.58716	0.00539995	0.973379	4.15328
Within Groups	0.905852	6	0.150975
Total	5.63316	8	0.704145

## Sheet: IRAK2
LUNG	LIVER	KIDNEY
2.66387	3.85043	0.676855
1.90004	3.92649	0.913498
2.68215	3.92295	1.1845
ANOVA: Single Factor										TUKEY HSD/KRAMER			alpha	0.05
										group	mean	n	ss	df	q-crit
DESCRIPTION					Alpha	0.05				LUNG	2.41535	3	0.398494
Group	Count	Sum	Mean	Variance	SS	Std Err	Lower	Upper		LIVER	3.89995	3	0.00368594
LUNG	3	7.24606	2.41535	0.199247	0.398494	0.171793	1.99499	2.83572		KIDNEY	0.924953	3	0.129051
LIVER	3	11.6999	3.89995	0.00184297	0.00368594	0.171793	3.47959	4.32032				9	0.53123	6	4.339
KIDNEY	3	2.77486	0.924953	0.0645254	0.129051	0.171793	0.504591	1.34531		Q TEST
										group 1	group 2	mean	std err	q-stat	lower	upper	p-value	mean-crit	Cohen d
ANOVA										LUNG	LIVER	1.4846	0.171793	8.64181	0.739193	2.23001	0.00212476	0.745409	4.98935
Sources	SS	df	MS	F	P value	Eta-sq	RMSSE	Omega Sq		LUNG	KIDNEY	1.4904	0.171793	8.67556	0.744991	2.23581	0.00208194	0.745409	5.00884
Between Groups	13.276	2	6.63799	74.973	5.69549e-05	0.961525	4.9991	0.942655		LIVER	KIDNEY	2.975	0.171793	17.3174	2.22959	3.72041	4.46484e-05	0.745409	9.99819
Within Groups	0.53123	6	0.0885384
Total	13.8072	8	1.7259

## Sheet: PARP14
LUNG	LIVER	KIDNEY
2.74142	4.74496	1.48994
2.48094	4.0287	1.61944
2.50445	3.75815	1.82063
ANOVA: Single Factor										TUKEY HSD/KRAMER			alpha	0.05
										group	mean	n	ss	df	q-crit
DESCRIPTION					Alpha	0.05				LUNG	2.5756	3	0.0415166
Group	Count	Sum	Mean	Variance	SS	Std Err	Lower	Upper		LIVER	4.17727	3	0.52001
LUNG	3	7.72681	2.5756	0.0207583	0.0415166	0.185152	2.12255	3.02866		KIDNEY	1.64334	3	0.0555368
LIVER	3	12.5318	4.17727	0.260005	0.52001	0.185152	3.72422	4.63032				9	0.617064	6	4.339
KIDNEY	3	4.93001	1.64334	0.0277684	0.0555368	0.185152	1.19029	2.09639		Q TEST
										group 1	group 2	mean	std err	q-stat	lower	upper	p-value	mean-crit	Cohen d
ANOVA										LUNG	LIVER	1.60166	0.185152	8.65053	0.79829	2.40504	0.0021136	0.803375	4.99439
Sources	SS	df	MS	F	P value	Eta-sq	RMSSE	Omega Sq		LUNG	KIDNEY	0.932267	0.185152	5.03514	0.128891	1.73564	0.027665	0.803375	2.90704
Between Groups	9.85526	2	4.92763	47.9137	0.000204579	0.941077	3.9964	0.912475		LIVER	KIDNEY	2.53393	0.185152	13.6857	1.73056	3.33731	0.000171911	0.803375	7.90143
Within Groups	0.617064	6	0.102844
Total	10.4723	8	1.30904

## Sheet: RIPK2
LUNG	LIVER	KIDNEY
2.54897	1.75132	2.03961
3.6321	0.537224	2.07933
3.34962	0.49595	1.68158
ANOVA: Single Factor										TUKEY HSD/KRAMER			alpha	0.05
										group	mean	n	ss	df	q-crit
DESCRIPTION					Alpha	0.05				LUNG	3.1769	3	0.631334
Group	Count	Sum	Mean	Variance	SS	Std Err	Lower	Upper		LIVER	0.928164	3	1.01722
LUNG	3	9.5307	3.1769	0.315667	0.631334	0.311318	2.41513	3.93867		KIDNEY	1.9335	3	0.0959875
LIVER	3	2.78449	0.928164	0.508612	1.01722	0.311318	0.166395	1.68993				9	1.74455	6	4.339
KIDNEY	3	5.80051	1.9335	0.0479937	0.0959875	0.311318	1.17174	2.69527		Q TEST
										group 1	group 2	mean	std err	q-stat	lower	upper	p-value	mean-crit	Cohen d
ANOVA										LUNG	LIVER	2.24874	0.311318	7.22326	0.897925	3.59955	0.00529161	1.35081	4.17035
Sources	SS	df	MS	F	P value	Eta-sq	RMSSE	Omega Sq		LUNG	KIDNEY	1.24339	0.311318	3.99396	-0.107416	2.59421	0.0677297	1.35081	2.30592
Between Groups	7.61355	2	3.80678	13.0926	0.00647864	0.813579	2.08907	0.728795		LIVER	KIDNEY	1.00534	0.311318	3.2293	-0.34547	2.35615	0.134569	1.35081	1.86444
Within Groups	1.74455	6	0.290758
Total	9.3581	8	1.16976

## Sheet: RSAD2
LUNG	LIVER	KIDNEY
4.11827	2.52195	5.05735
2.85003	3.99516	5.17678
2.56697	5.00683	5.13284
ANOVA: Single Factor										TUKEY HSD/KRAMER			alpha	0.05
										group	mean	n	ss	df	q-crit
DESCRIPTION					Alpha	0.05				LUNG	3.17842	3	1.36503
Group	Count	Sum	Mean	Variance	SS	Std Err	Lower	Upper		LIVER	3.84132	3	3.12282
LUNG	3	9.53526	3.17842	0.682513	1.36503	0.49973	1.95563	4.40122		KIDNEY	5.12232	3	0.00729775
LIVER	3	11.5239	3.84132	1.56141	3.12282	0.49973	2.61852	5.06411				9	4.49514	6	4.339
KIDNEY	3	15.367	5.12232	0.00364887	0.00729775	0.49973	3.89953	6.34512		Q TEST
										group 1	group 2	mean	std err	q-stat	lower	upper	p-value	mean-crit	Cohen d
ANOVA										LUNG	LIVER	0.662895	0.49973	1.32651	-1.50543	2.83122	0.638429	2.16833	0.765859
Sources	SS	df	MS	F	P value	Eta-sq	RMSSE	Omega Sq		LUNG	KIDNEY	1.9439	0.49973	3.8899	-0.224428	4.11223	0.0742948	2.16833	2.24584
Between Groups	5.85916	2	2.92958	3.91032	0.0818217	0.565867	1.14168	0.392739		LIVER	KIDNEY	1.28101	0.49973	2.5634	-0.887323	3.44933	0.243934	2.16833	1.47998
Within Groups	4.49514	6	0.74919
Total	10.3543	8	1.29429

## Sheet: ZBP1
LUNG	LIVER	KIDNEY
4.89287	1.13692	3.70147
5.87302	1.40163	4.01168
5.61884	-1.13524	3.84867
ANOVA: Single Factor										TUKEY HSD/KRAMER			alpha	0.05
										group	mean	n	ss	df	q-crit
DESCRIPTION					Alpha	0.05				LUNG	5.46158	3	0.517442
Group	Count	Sum	Mean	Variance	SS	Std Err	Lower	Upper		LIVER	0.467773	3	3.88949
LUNG	3	16.3847	5.46158	0.258721	0.517442	0.497499	4.24424	6.67891		KIDNEY	3.85394	3	0.0481584
LIVER	3	1.40332	0.467773	1.94474	3.88949	0.497499	-0.749562	1.68511				9	4.45509	6	4.339
KIDNEY	3	11.5618	3.85394	0.0240792	0.0481584	0.497499	2.63661	5.07128		Q TEST
										group 1	group 2	mean	std err	q-stat	lower	upper	p-value	mean-crit	Cohen d
ANOVA										LUNG	LIVER	4.99381	0.497499	10.0378	2.83516	7.15245	0.000958606	2.15865	5.79534
Sources	SS	df	MS	F	P value	Eta-sq	RMSSE	Omega Sq		LUNG	KIDNEY	1.60764	0.497499	3.23144	-0.551011	3.76628	0.134309	2.15865	1.86567
Between Groups	38.9887	2	19.4944	26.2545	0.00107841	0.897452	2.95829	0.848762		LIVER	KIDNEY	3.38617	0.497499	6.80639	1.22752	5.54482	0.00707773	2.15865	3.92967
Within Groups	4.45509	6	0.742515
Total	43.4438	8	5.43048

[truncated: 1 more sheets: ZNRF1]
