# Supplementary material for: Molecular Framework of Mouse Endothelial Cell Dysfunction during Inflammation: A Proteomics Approach
Source: Int J Mol Sci. 2022 Jul 29;23(15):8399. doi: 10.3390/ijms23158399 (PMC9369400; doi:10.3390/ijms23158399)
Supplement: Supplementary file 1 [file ijms-23-08399-s001.zip › 24 hr Upregulated Proteins.xlsx]

## Sheet: Lung
Protein Name	Protein Symbol	Log2 Fold Change
XIAP associated factor 1	Xaf1	1.00576
NOL1/NOP2/Sun domain family member 6	Nsun6	1.00791
cytotoxic T lymphocyte-associated protein 2 alpha	Ctla2a	1.02006
proteasome (prosome, macropain) subunit, beta type 10	Psmb10	1.02574
NADH:ubiquinone oxidoreductase complex assembly factor 1	Ndufaf1	1.02786
aminolevulinic acid synthase 1	Alas1	1.05936
cathepsin B	Ctsb	1.06833
cytochrome b 245 chaperone 1	Cybc1	1.08134
SNF8, ESCRT-II complex subunit, homolog (S. cerevisiae)	Snf8	1.08338
opioid growth factor receptor	Ogfr	1.08814
dihydropyrimidinase-like 4	Dpysl4	1.12763
Hedgehog-interacting protein	Hhip	1.13881
G protein-coupled receptor 161	Gpr161	1.14405
ATPase, Cu++ transporting, alpha polypeptide	Atp7a	1.146
ring finger protein 213	Rnf213	1.14666
proteasome (prosome, macropain) activator subunit 2 (PA28 beta)	Psme2	1.15381
paralemmin A kinase anchor protein	Akap2	1.16092
SAM and SH3 domain containing 1	Sash1	1.1776
torsin family 3, member A	Tor3a	1.18967
ubiquitin-conjugating enzyme E2C binding protein	Ube2cbp	1.19975
docking protein 1	Dok1	1.20038
signal transducer and activator of transcription 2	Stat2	1.20289
mixed lineage kinase domain-like	Mlkl	1.21288
ATP-binding cassette, sub-family C (CFTR/MRP), member 5	Abcc5	1.24306
SAM pointed domain containing ets transcription factor	Spdef	1.2455
calponin 3, acidic	Cnn3	1.2461
cysteine-rich with EGF-like domains 2	Creld2	1.25882
signal transducer and activator of transcription 1	Stat1	1.26364
schlafen 5	Slfn5	1.28155
promyelocytic leukemia	Pml	1.30042
bone marrow stromal cell antigen 2	Bst2	1.30393
disabled 2, mitogen-responsive phosphoprotein	Dab2	1.31499
BH3 interacting domain death agonist	Bid	1.33113
expressed sequence AA467197	AA467197	1.33228
nuclear antigen Sp100	Sp100	1.34255
PEAK1 related kinase activating pseudokinase 1	Prag1	1.3471
TOPBP1-interacting checkpoint and replication regulator	Ticrr	1.35163
fibronectin type III domain containing 3A	Fndc3a	1.35276
immediate early response 3 interacting protein 1	Ier3ip1	1.35445
nicotinamide phosphoribosyltransferase	Nampt	1.36401
MARCKS-like 1	Marcksl1	1.37016
NIPBL cohesin loading factor	Nipbl	1.3774
pleckstrin homology domain containing, family O member 2	Plekho2	1.38681
transglutaminase 2, C polypeptide	Tgm2	1.46362
transmembrane BAX inhibitor motif containing 6	Tmbim6	1.47301
superoxide dismutase 2, mitochondrial	Col23a1	1.47353
collagen, type XXIII, alpha 1	Sod2	1.47353
interferon induced with helicase C domain 1	Ifih1	1.4756
PHD finger protein 5A	Phf5a	1.48954
nuclear factor of kappa light polypeptide gene enhancer in B cells 2, p49/p100	Nfkb2	1.50182
formin binding protein 1	Fnbp1	1.5145
procollagen lysine, 2-oxoglutarate 5-dioxygenase 2	Plod2	1.52707
interferon activated gene 203	Ifi203	1.53257
MAP7 domain containing 2	Map7d2	1.55287
5'-nucleotidase, cytosolic III	Nt5c3	1.55533
proteasome (prosome, macropain) subunit, beta type 8 (large multifunctional peptidase 7)	Psmb8	1.55827
granulin	Grn	1.58256
FIG4 phosphoinositide 5-phosphatase	Fig4	1.60739
nectin cell adhesion molecule 3	Nectin3	1.66312
BCL2/adenovirus E1B interacting protein 3	Bnip3	1.66539
2'-5' oligoadenylate synthetase-like 2	Oasl2	1.66585
protein-tyrosine sulfotransferase 1	Tpst1	1.67265
guanine nucleotide binding protein, alpha 13	Gna13	1.69019
2'-5' oligoadenylate synthetase 1A	Oas1a	1.71282
RIKEN cDNA 2810004N23 gene	2810004N23Rik	1.72727
UDP-N-acetylglucosamine pyrophosphorylase 1	Uap1	1.72814
BUB1, mitotic checkpoint serine/threonine kinase	Bub1	1.74416
tRNA-yW synthesizing protein 1 homolog (S. cerevisiae)	Tyw1	1.74975
stomatin (Epb7.2)-like 3	Stoml3	1.77189
formin-like 2	Fmnl2	1.7761
ferritin heavy polypeptide 1	Fth1	1.79992
zinc finger protein 281	Zfp281	1.8335
Fas death domain-associated protein	Daxx	1.87774
ubiquitin specific peptidase 48	Usp48	1.87774
tandem C2 domains, nuclear	Tc2n	1.92372
abnormal spindle microtubule assembly	Aspm	1.93433
intercellular adhesion molecule 1	Icam1	1.94411
cytoplasmic polyadenylation element binding protein 4	Cpeb4	1.95494
BSD domain containing 1	Bsdc1	1.97673
tripartite motif-containing 30A	Trim30a	1.97929
musculin	Msc	1.99494
tryptophanyl-tRNA synthetase	Wars	1.99639
signal-induced proliferation-associated 1 like 2	Sipa1l2	2.04334
interleukin 12b	Il12b	2.05311
kelch repeat and BTB (POZ) domain containing 12	Kbtbd12	2.07587
dynein, axonemal, heavy chain 8	Dnah8	2.08576
GTP cyclohydrolase 1	Gch1	2.09761
StAR-related lipid transfer (START) domain containing 5	Stard5	2.09896
selectin, platelet	Selp	2.12433
caspase 1	Casp1	2.146
tripartite motif-containing 72	Trim72	2.16768
toll-like receptor 2	Tlr2	2.18555
adenylate kinase 4	Ak4	2.19156
immunoglobulin-like and fibronectin type III domain containing 1	Igfn1	2.19661
zinc finger protein 661	Zfp661	2.21195
immunoglobulin superfamily, member 3	Igsf3	2.22404
ISG15 ubiquitin-like modifier	Isg15	2.2299
interleukin-1 receptor-associated kinase 2	Irak2	2.24123
ring finger protein 31	Rnf31	2.24154
tumor necrosis factor, alpha-induced protein 8	Tnfaip8	2.25248
abhydrolase domain containing 5	Abhd5	2.25338
guanine nucleotide binding protein (G protein), gamma transducing activity polypeptide 2	Gngt2	2.26093
tryptophanyl-tRNA synthetase	Wars	2.26454
vascular cell adhesion molecule 1	Vcam1	2.26724
immunity-related GTPase family M member 1	Irgm1	2.26784
poly (ADP-ribose) polymerase family, member 9	Parp9	2.27232
deltex 3-like, E3 ubiquitin ligase	Dtx3l	2.32077
complement component 3	C3	2.32308
A kinase (PRKA) anchor protein (gravin) 12	Akap12	2.33371
Casitas B-lineage lymphoma c	Cblc	2.39067
sema domain, immunoglobulin domain (Ig), short basic domain, secreted, (semaphorin) 3A	Sema3a	2.41224
zinc finger protein 800	Zfp800	2.419
SAM domain and HD domain, 1	Samhd1	2.42465
xanthine dehydrogenase	Xdh	2.43483
interferon-stimulated protein	Isg20	2.43563
ring finger protein 5	Rnf5	2.44467
mediator complex subunit 11	Med11	2.47041
histocompatibility 2, D region locus 1	H2-D1	2.48001
tuftelin interacting protein 11	Tfip11	2.51273
GTPase, very large interferon inducible, family member 2	Gvin2	2.63017
GLI pathogenesis-related 2	Glipr2	2.64685
growth arrest specific 7	Gas7	2.6774
three prime repair exonuclease 1	Trex1	2.69733
N(alpha)-acetyltransferase 30, NatC catalytic subunit	Naa30	2.71414
C-type lectin domain family 2, member d	Clec2d	2.73466
hexokinase 2	Hk2	2.7366
histocompatibility 2, K1, K region	H2-K1	2.74674
inositol 1,4,5-triphosphate receptor interacting protein-like 2	Itpripl2	2.77083
family with sequence similarity 181, member B	Fam181b	2.80343
cutC copper transporter	Cutc	2.80447
complement factor B	Cfb	2.8268
myomesin 1	Myom1	2.84298
ADP-ribosylation factor 2	Arf2	2.84659
ubiquitin specific peptidase 18	Usp18	2.85957
homologous recombination factor with OB-fold	Hrob	2.86414
formyl peptide receptor 2	Fpr2	2.87027
G protein pathway suppressor 2	Gps2	2.88986
calsyntenin 1	Clstn1	2.90497
eukaryotic translation initiation factor 2, subunit 3, structural gene Y-linked	Eif2s3y	2.91437
immunoglobulin superfamily, member 9B	Igsf9b	2.91456
ribosomal protein L32	Rpl32	2.91934
interferon-induced protein with tetratricopeptide repeats 1	Ifit1	2.92922
heat shock protein 1B	Hspa1b	2.93565
SHQ1 homolog (S. cerevisiae)	Shq1	2.94935
transporter 1, ATP-binding cassette, sub-family B (MDR/TAP)	Tap1	2.95587
zinc finger, FYVE domain containing 27	Zfyve27	2.96772
chondroitin sulfate synthase 1	Chsy1	2.97581
collagen, type XI, alpha 2	Col11a2	2.9915
2'-5' oligoadenylate synthetase 3	Oas3	3.00216
radical S-adenosyl methionine domain containing 2	Rsad2	3.00935
U1 small nuclear ribonucleoprotein C	Snrpc	3.02219
zinc finger protein 608	Zfp608	3.03545
zinc finger protein 36	Zfp36	3.04002
embryonic ectoderm development	Eed	3.04107
acyl-Coenzyme A binding domain containing 5	Acbd5	3.04177
receptor (TNFRSF)-interacting serine-threonine kinase 2	Ripk2	3.05624
X-linked lymphocyte-regulated	Xlr	3.07793
kelch-like 26	Klhl26	3.0895
solute carrier organic anion transporter family, member 3a1	Slco3a1	3.09592
ubiquitin-conjugating enzyme E2L 6	Ube2l6	3.10333
interferon-induced protein 44	Ifi44	3.1132
zinc and ring finger 1	Znrf1	3.12367
decapping mRNA 2	Dcp2	3.14877
TAP binding protein	Tapbp	3.20758
interferon activated gene 205	Ifi205	3.20821
F-box protein 40	Fbxo40	3.21847
collagen, type XIII, alpha 1	Col13a1	3.23726
TRAF type zinc finger domain containing 1	Trafd1	3.25248
cytidine monophosphate (UMP-CMP) kinase 2, mitochondrial	Cmpk2	3.26288
poly (ADP-ribose) polymerase family, member 14	Parp14	3.26604
interferon activated gene 204	Ifi204	3.28747
activated leukocyte cell adhesion molecule	Alcam	3.29308
prolyl 3-hydroxylase 2	P3h2	3.30641
atlastin GTPase 1	Atl1	3.32998
CCAAT/enhancer binding protein (C/EBP), delta	Cebpd	3.35233
guanylate binding protein 3	Gbp3	3.35797
dishevelled segment polarity protein 1	Dvl1	3.46061
mitochondrial ribosomal protein L35	Mrpl35	3.50868
transporter 2, ATP-binding cassette, sub-family B (MDR/TAP)	Tap2	3.51463
ectodermal-neural cortex 1	Enc1	3.5363
jun B proto-oncogene	Junb	3.55434
guanylate binding protein 2	Gbp2	3.57362
protease, serine 41	Prss41	3.57628
beta-2 microglobulin	B2m	3.59024
chromatin assembly factor 1, subunit B (p60)	Chaf1b	3.61046
TRAF-interacting protein with forkhead-associated domain	Tifa	3.67931
inhibitor of kappaB kinase epsilon	Ikbke	3.68717
zinc finger protein 668	Zfp668	3.71028
serine (or cysteine) peptidase inhibitor, clade I, member 1	Serpini1	3.71293
interferon-induced protein with tetratricopeptide repeats 3	Ifit3	3.73107
prostaglandin-endoperoxide synthase 2	Ptgs2	3.74351
succinyl-CoA glutarate-CoA transferase	Sugct	3.76011
aconitate decarboxylase 1	Acod1	3.78429
tubulointerstitial nephritis antigen-like 1	Tinagl1	3.79296
v-maf musculoaponeurotic fibrosarcoma oncogene family, protein F (avian)	Maff	3.79431
ST3 beta-galactoside alpha-2,3-sialyltransferase 1	St3gal1	3.80756
solute carrier family 25, member 51	Slc25a51	3.8527
CCAAT/enhancer binding protein (C/EBP), beta	Cebpb	3.89801
NBR1, autophagy cargo receptor	Nbr1	3.90342
Sh3kbp1 binding protein 1	Shkbp1	3.94289
Nfat activating molecule with ITAM motif 1	Nfam1	4.03791
nitric oxide synthase 2, inducible	Nos2	4.08347
dynein cytoplasmic 2 heavy chain 1	Dync2h1	4.09449
NLR family, pyrin domain containing 9A	Nlrp9a	4.1035
oncostatin M receptor	Osmr	4.1819
contactin associated protein-like 2	Cntnap2	4.27553
cyclin-dependent kinase-like 4	Cdkl4	4.28917
gap junction protein, alpha 10	Gja10	4.35952
serine/threonine kinase 32A	Stk32a	4.36057
myosin 1H	Myo1h	4.38377
protein geranylgeranyltransferase type I, beta subunit	Pggt1b	4.4098
myocardin related transcription factor A	Mrtfa	4.44877
DnaJ heat shock protein family (Hsp40) member C16	Dnajc16	4.44923
chemokine (C-X3-C motif) ligand 1	Cx3cl1	4.45095
S100 calcium binding protein A8 (calgranulin A)	S100a8	4.46486
stefin A2	Stfa2	4.49825
Z-DNA binding protein 1	Zbp1	4.5417
pleckstrin homology domain containing, family A (phosphoinositide binding specific) member 1	Plekha1	4.55078
DNA cross-link repair 1B	Dclre1b	4.59979
lipocalin 2	Lcn2	4.73384
N-acetylglucosamine-1-phosphodiester alpha-N-acetylglucosaminidase	Nagpa	4.75275
muscleblind like splicing factor 3	Mbnl3	4.75841
Eph receptor A6	Epha6	4.80452
chloride channel accessory 2	Clca2	4.81188
calcium binding and coiled coil domain 1	Calcoco1	4.89588
interferon-induced protein with tetratricopeptide repeats 2	Ifit2	4.93201
cytidine and dCMP deaminase domain containing 1	Cdadc1	5.01154
guanylate binding protein 5	Gbp5	5.10957
Rho GTPase activating protein 30	Arhgap30	5.18122
5'-nucleotidase, cytosolic IB	Nt5c1b	5.31593
T cell specific GTPase 2	Tgtp2	5.36828
insulin related protein 2 (islet 2)	Isl2	5.37257
guanylate binding protein 2b	Gbp2b	5.39022
interferon activated gene 202B	Ifi202b	5.46061
interferon inducible GTPase 1	Iigp1	5.49134
mutS homolog 4	Msh4	6.10482
phospholipid phosphatase 1	Plpp1	6.13397
peroxisomal biogenesis factor 5	Pex5	6.31303
H3 clustered histone 11	H3c11	6.43927
ataxin 2-like	Acr	6.64386
ubiquitin specific peptidase 47	Ankrd52	6.64386
serum amyloid A 3	Apoe	6.64386
Jupiter microtubule associated homolog 1	Arhgef28	6.64386
Kruppel-like factor 2 (lung)	Atf6b	6.64386
telomeric repeat binding factor 2, interacting protein	Atxn2l	6.64386
CD274 antigen	C8b	6.64386
activating transcription factor 6 beta	Cabp7	6.64386
transmembrane protein 128	Cd274	6.64386
exostosin glycosyltransferase 1	Cdkn2b	6.64386
laminin B1	Col28a1	6.64386
RAB22A, member RAS oncogene family	Cxcl9	6.64386
mediator complex subunit 25	Ddx54	6.64386
spermine synthase	Dus2	6.64386
G protein-coupled receptor 84	Emc6	6.64386
cyclin dependent kinase inhibitor 2B	Esco2	6.64386
polyhomeotic 3	Exd2	6.64386
multiple coagulation factor deficiency 2	Ext1	6.64386
DEAD box helicase 54	Gls2	6.64386
NAD synthetase 1	Gpr84	6.64386
NFKB activating protein	Ifi44l	6.64386
interferon-induced protein 44 like	Ighg3	6.64386
chemokine (C-X-C motif) ligand 9	Il18bp	6.64386
target of EGR1, member 1 (nuclear)	Impg1	6.64386
trimethylguanosine synthase 1	Jpt1	6.64386
phospholipase A and acyltransferase 3	Klf2	6.64386
Ngfi-A binding protein 2	Krba1	6.64386
exonuclease 3'-5' domain containing 2	Lamb1	6.64386
exportin 7	Mansc1	6.64386
interleukin 18 binding protein	Mcfd2	6.64386
ankyrin repeat domain 52	Med25	6.64386
von Willebrand factor D and EGF domains	Mgat4d	6.64386
transient receptor potential cation channel, subfamily C, member 4 associated protein	Nab2	6.64386
TD and POZ domain containing 1	Nadsyn1	6.64386
dihydrouridine synthase 2	Nkap	6.64386
acrosin prepropeptide	Npl	6.64386
transmembrane protein 199	Nxt2	6.64386
zinc finger, AN1-type domain 1	Nynrin	6.64386
KRAB-A domain containing 1	Obscn	6.64386
nuclear transport factor 2-like export factor 2	P4htm	6.64386
prolyl 4-hydroxylase, transmembrane (endoplasmic reticulum)	Phc3	6.64386
ring finger and CHY zinc finger domain containing 1	Phtf2	6.64386
glutaminase 2 (liver, mitochondrial)	Pid1	6.64386
apolipoprotein E	Pik3cd	6.64386
N-acetylneuraminate pyruvate lyase	Plaat3	6.64386
protein kinase C, theta	Pnisr	6.64386
PNN interacting serine/arginine-rich	Prkcq	6.64386
tudor domain containing 6	Rab22a	6.64386
timeless circadian clock 1	Raet1a	6.64386
zinc finger, X-linked, duplicated B	Raet1b	6.64386
retinoic acid early transcript beta	Rchy1	6.64386
interphotoreceptor matrix proteoglycan 1	Rpl37rt	6.64386
von Hippel-Lindau tumor suppressor	Saa3	6.64386
Immunoglobulin heavy constant gamma 3	Scn4b	6.64386
phosphatidylinositol-4,5-bisphosphate 3-kinase catalytic subunit delta	Sft2d2	6.64386
phosphotyrosine interaction domain containing 1	Slc35a2	6.64386
solute carrier family 35 (UDP-galactose transporter), member A2	Sms	6.64386
retinoic acid early transcript 1, alpha	Srebf1	6.64386
complement component 8, beta polypeptide	Tbxas1	6.64386
sodium channel, type IV, beta	Tdpoz1	6.64386
zinc finger, matrin type 4	Tdrd6	6.64386
MGAT4 family, member C	Terf2ip	6.64386
NYN domain and retroviral integrase containing	Tgs1	6.64386
establishment of sister chromatid cohesion N-acetyltransferase 2	Timeless	6.64386
SFT2 domain containing 2	Tmco5b	6.64386
calcium binding protein 7	Tmem128	6.64386
thromboxane A synthase 1, platelet	Tmem199	6.64386
Rho guanine nucleotide exchange factor (GEF) 28	Toe1	6.64386
MANSC domain containing 1	Trpc4ap	6.64386
unkempt family like zinc finger	Unkl	6.64386
transmembrane and coiled-coil domains 5B	Usp47	6.64386
putative homeodomain transcription factor 2	Vhl	6.64386
wingless-type MMTV integration site family, member 6	Vwde	6.64386
ribosomal protein L37, retrotransposed	Wnt6	6.64386
obscurin, cytoskeletal calmodulin and titin-interacting RhoGEF	Xpo7	6.64386
ER membrane protein complex subunit 6	Zfand1	6.64386
collagen, type XXVIII, alpha 1	Zmat4	6.64386
sterol regulatory element binding transcription factor 1	Zxdb	6.64386

## Sheet: Liver
Protein Name	Protein Symbol	Log2 Fold Change
cyclin dependent kinase inhibitor 2B	Cdkn2b	1.00216
v-maf musculoaponeurotic fibrosarcoma oncogene family, protein K (avian)	Mafk	1.0072
fibronectin type III domain containing 3A	Fndc3a	1.01364
calponin 3, acidic	Cnn3	1.01436
interferon regulatory factor 9	Irf9	1.02148
golgin, RAB6-interacting	Gorab	1.02503
mixed lineage kinase domain-like	Mlkl	1.02786
signal-induced proliferation-associated 1 like 2	Sipa1l2	1.03492
nuclear antigen Sp100	Sp100	1.03773
fibroblast growth factor 3	Fgf3	1.03844
granulin	Grn	1.04194
pleckstrin homology domain containing, family O member 2	Plekho2	1.04264
Eph receptor A2	Epha2	1.04404
HORMA domain containing 2	Hormad2	1.04893
ubiquilin 3	Ubqln3	1.05242
biogenesis of lysosomal organelles complex-1, subunit 5, muted	Bloc1s5	1.0697
TAP binding protein-like	Tapbpl	1.07724
nuclear factor of kappa light polypeptide gene enhancer in B cells 2, p49/p100	Nfkb2	1.08338
fucose mutarotase	Fuom	1.0861
LysM, putative peptidoglycan-binding, domain containing 2	Lysmd2	1.09153
interferon regulatory factor 2 binding protein-like	Irf2bpl	1.09491
interleukin 36G	Il36g	1.10299
chloride intracellular channel 4 (mitochondrial)	Clic4	1.10769
ring finger protein 114	Rnf114	1.11437
RNA binding motif protein 43	Rbm43	1.11902
interferon induced transmembrane protein 3	Ifitm3	1.12234
tripartite motif-containing 21	Trim21	1.12234
solute carrier family 7 (cationic amino acid transporter, y+ system), member 1	Slc7a1	1.12895
interleukin 18 binding protein	Il18bp	1.13356
jun D proto-oncogene	Jund	1.13488
amine oxidase, copper containing 2 (retina-specific)	Aoc2	1.13619
cyclin-dependent kinase-like 2 (CDC2-related kinase)	Cdkl2	1.15381
pleckstrin homology domain interacting protein	Phip	1.16157
polymerase (RNA) II (DNA directed) polypeptide K	Polr2k	1.16221
single-pass membrane protein with coiled-coil domains 3	Smco3	1.17185
promyelocytic leukemia	Pml	1.19283
apolipoprotein H	Apoh	1.19472
lysophosphatidylglycerol acyltransferase 1	Lpgat1	1.19849
MARCKS-like 1	Marcksl1	1.20852
biogenesis of lysosomal organelles complex-1, subunit 6, pallidin	Bloc1s6	1.21164
StAR-related lipid transfer (START) domain containing 5	Stard5	1.2345
solute carrier family 2 (facilitated glucose transporter), member 1	Slc2a1	1.2558
SAM and SH3 domain containing 1	Sash1	1.26364
GTP cyclohydrolase 1	Gch1	1.27202
tubulin, alpha-like 3	Tubal3	1.27739
RNA binding motif protein 24	Rbm24	1.27798
ring finger protein 213	Rnf213	1.28214
bublin coiled coil protein	Bbln	1.28274
protein tyrosine phosphatase, receptor type, S	Ptprs	1.2857
UDP-N-acetylglucosamine pyrophosphorylase 1	Uap1	1.29278
ATPase, Cu++ transporting, alpha polypeptide	Atp7a	1.29866
solute carrier family 14 (urea transporter), member 1	Slc14a1	1.30568
microsomal glutathione S-transferase 1	Mgst1	1.31557
methyl-CpG binding domain protein 6	Mbd6	1.32366
CD1d1 antigen	Cd1d1	1.32941
tetratricopeptide repeat domain 14	Ttc14	1.33113
C-type lectin domain family 2, member d	Clec2d	1.33571
Mab-21 domain containing 2	Mb21d2	1.34085
tRNA methyltransferase 61A	Trmt61a	1.34255
syndecan binding protein	Cpeb4	1.35276
cytoplasmic polyadenylation element binding protein 4	Rel	1.35276
reticuloendotheliosis oncogene	Sdcbp	1.35276
nicotinamide phosphoribosyltransferase	Nampt	1.35896
disabled 2, mitogen-responsive phosphoprotein	Dab2	1.36625
PEAK1 related kinase activating pseudokinase 1	Prag1	1.3835
fos-like antigen 1	Fosl1	1.39342
GTPase, IMAP family member 9	Gimap9	1.39397
torsin family 3, member A	Tor3a	1.39451
interleukin 6 signal transducer	Il6st	1.39999
avian reticuloendotheliosis viral (v-rel) oncogene related B	Relb	1.40436
GTPase, IMAP family member 4	Gimap4	1.40871
Fas (TNF receptor superfamily member 6)	Fas	1.41468
nidogen 1	Nid1	1.42331
inositol 1,4,5-triphosphate receptor interacting protein	Itprip	1.42975
SHANK-associated RH domain interacting protein	Sharpin	1.43829
transmembrane channel-like gene family 5	Tmc5	1.4547
transglutaminase 2, C polypeptide	Tgm2	1.46048
a disintegrin and metallopeptidase domain 9 (meltrin gamma)	Adam9	1.48078
proteasome (prosome, macropain) subunit, beta type 10	Psmb10	1.49467
cysteine rich transmembrane BMP regulator 1 (chordin like)	Crim1	1.50029
signal transducer and activator of transcription 2	Stat2	1.50131
neuronal pentraxin 1	Nptx1	1.51299
G protein pathway suppressor 2	Gps2	1.52707
interleukin 1 receptor accessory protein	Il1rap	1.52757
beta-gamma crystallin domain containing 3	Crybg3	1.52957
rhomboid 5 homolog 2	Rhbdf2	1.55827
ADP-ribosylation factor-like 2 binding protein	Arl2bp	1.56462
chemokine (C-C motif) ligand 2	Ccl2	1.56949
RNA-binding region (RNP1, RRM) containing 3	Rnpc3	1.57337
guanine nucleotide binding protein, alpha 13	Gna13	1.57386
NUF2, NDC80 kinetochore complex component	Nuf2	1.57725
hexokinase 2	Hk2	1.58063
tripartite motif-containing 34A	Trim34a	1.58352
integral membrane protein 2B	Itm2b	1.58785
Ras association (RalGDS/AF-6) domain family member 1	Rassf1	1.59168
ubiquitin specific peptidase 42	Usp42	1.59694
nucleotide-binding oligomerization domain containing 1	Nod1	1.60407
Fas death domain-associated protein	Daxx	1.60739
tumor necrosis factor, alpha-induced protein 2	Tnfaip2	1.60928
hect domain and RLD 6	Herc6	1.6107
serine (or cysteine) peptidase inhibitor, clade E, member 1	Serpine1	1.61164
superoxide dismutase 2, mitochondrial	Sod2	1.62621
stem-loop binding protein	Slbp	1.6332
ring finger protein 121	Rnf121	1.63691
signal transducer and activator of transcription 1	Stat1	1.65398
PTK2 protein tyrosine kinase 2 beta	Ptk2b	1.67627
Pigy upstream reading frame	Pyurf	1.68751
bone marrow stromal cell antigen 2	Bst2	1.71501
GTPase, IMAP family member 6	Gimap6	1.72465
2'-5' oligoadenylate synthetase 1A	Oas1a	1.73942
discoidin, CUB and LCCL domain containing 2	Dcbld2	1.74028
chloride intracellular channel 5	Clic5	1.75275
complement component 3	C3	1.75617
solute carrier family 4 (anion exchanger), member 4	Slc4a4	1.79784
mediator complex subunit 12-like	Med12l	1.80157
interferon induced with helicase C domain 1	Ifih1	1.80612
a disintegrin-like and metallopeptidase (reprolysin type) with thrombospondin type 1 motif, 4	Adamts4	1.81147
lymphatic vessel endothelial hyaluronan receptor 1	Lyve1	1.81517
solute carrier family 36 (proton/amino acid symporter), member 1	Slc36a1	1.83026
v-maf musculoaponeurotic fibrosarcoma oncogene family, protein F (avian)	Maff	1.83754
layilin	Layn	1.8472
zinc and ring finger 1	Znrf1	1.8524
myeloid nuclear differentiation antigen like	Mndal	1.87184
toll-like receptor 4	Tlr4	1.87381
caspase 12	Casp12	1.88714
BH3 interacting domain death agonist	Bid	1.88908
histocompatibility 2, D region locus 1	H2-D1	1.89336
receptor (TNFRSF)-interacting serine-threonine kinase 2	Ripk2	1.89608
RUN domain and cysteine-rich domain containing, Beclin 1-interacting protein	Rubcn	1.9241
G protein-coupled receptor 84	Gpr84	1.92714
runt related transcription factor 1	Runx1	1.93017
leucine rich repeat containing 8D	Lrrc8d	1.93433
tumor necrosis factor, alpha-induced protein 3	Tnfaip3	1.94636
zinc finger, CCHC domain containing 2	Zcchc2	1.95829
platelet-derived growth factor, C polypeptide	Pdgfc	1.97526
inositol 1,4,5-trisphosphate 3-kinase C	Itpkc	2.00396
interferon-related developmental regulator 1	Ifrd1	2.00971
sorting nexin 16	Snx16	2.01507
Sp110 nuclear body protein	Sp110	2.03703
interferon-stimulated protein	Isg20	2.07176
tripartite motif-containing 30A	Trim30a	2.1306
RELT-like 1	Rell1	2.15121
NF-kappaB repressing factor	Nkrf	2.16928
histocompatibility 2, K1, K region	H2-K1	2.1776
protein tyrosine phosphatase, receptor type, E	Ptpre	2.18682
ST3 beta-galactoside alpha-2,3-sialyltransferase 1	St3gal1	2.22219
xanthine dehydrogenase	Xdh	2.22311
inhibitor of kappaB kinase epsilon	Ikbke	2.2262
proteasome (prosome, macropain) subunit, beta type 8 (large multifunctional peptidase 7)	Psmb8	2.24641
sideroflexin 5	Sfxn5	2.2549
histocompatibility 2, D region locus 1	H2-D1	2.28096
A kinase (PRKA) anchor protein (gravin) 12	Akap12	2.31759
poly (ADP-ribose) polymerase family, member 9	Parp9	2.32567
CDC42 effector protein (Rho GTPase binding) 4	Cdc42ep4	2.33714
laminin, alpha 4	Lama4	2.3505
inositol 1,4,5-triphosphate receptor interacting protein-like 2	Itpripl2	2.35163
GLI pathogenesis-related 2	Glipr2	2.35643
MAD2L1 binding protein	Mad2l1bp	2.3749
formin-like 2	Fmnl2	2.38073
solute carrier family 20, member 1	Slc20a1	2.38101
tumor necrosis factor, alpha-induced protein 8-like 1	Tnfaip8l1	2.40409
chromodomain helicase DNA binding protein 7	Chd7	2.40817
collagen, type XIII, alpha 1	Col13a1	2.45207
TGFB-induced factor homeobox 2	Tgif2	2.46074
CCAAT/enhancer binding protein (C/EBP), beta	Cebpb	2.47586
2'-5' oligoadenylate synthetase-like 2	Oasl2	2.48362
ubiquitin specific peptidase 18	Usp18	2.49621
centromere protein E	Cenpe	2.50614
stefin A3	Stfa3	2.53481
three prime repair exonuclease 1	Trex1	2.55704
TRAF type zinc finger domain containing 1	Trafd1	2.559
CCAAT/enhancer binding protein (C/EBP), delta	Cebpd	2.56584
SAM domain and HD domain, 1	Samhd1	2.57555
transmembrane p24 trafficking protein 3	Tmed3	2.59264
deltex 3-like, E3 ubiquitin ligase	Dtx3l	2.59741
fos-like antigen 2	Fosl2	2.60526
selectin, platelet	Selp	2.61518
solute carrier family 2 (facilitated glucose transporter), member 6	Slc2a6	2.62059
myosin, light polypeptide 4	Myl4	2.6227
FLYWCH-type zinc finger 1	Flywch1	2.64639
ferritin heavy polypeptide 1	Fth1	2.65787
zinc finger protein 36	Zfp36	2.65833
phosphatase, orphan 1	Phospho1	2.66903
immunity-related GTPase family M member 1	Irgm1	2.73292
SPRY domain containing 7	Spryd7	2.73509
macrophage expressed gene 1	Mpeg1	2.7685
jun B proto-oncogene	Junb	2.79473
histocompatibility 2, K1, K region	H2-K1	2.80488
proteasome (prosome, macropain) subunit, beta type 9 (large multifunctional peptidase 2)	Psmb9	2.81291
ninjurin 1	Ninj1	2.83289
ubiquitin-conjugating enzyme E2L 6	Ube2l6	2.83754
aminoadipate-semialdehyde synthase	Aass	2.85758
solute carrier family 25, member 42	Slc25a42	2.86572
ISG15 ubiquitin-like modifier	Isg15	2.90631
T cell lymphoma invasion and metastasis 1	Tiam1	2.97067
jun proto-oncogene	Jun	3.01614
musculoskeletal, embryonic nuclear protein 1	Mustn1	3.08576
urate (5-hydroxyiso-) hydrolase	Urah	3.09744
DNA fragmentation factor, alpha subunit	Dffa	3.10417
E74-like factor 2	Elf2	3.1278
transporter 1, ATP-binding cassette, sub-family B (MDR/TAP)	Tap1	3.15947
serine/threonine/tyrosine kinase 1	Styk1	3.19204
transporter 2, ATP-binding cassette, sub-family B (MDR/TAP)	Tap2	3.19409
nitric oxide synthase 2, inducible	Nos2	3.25338
radical S-adenosyl methionine domain containing 2	Rsad2	3.26168
GTPase, very large interferon inducible 1	Gvin1	3.32754
DDB1 and CUL4 associated factor 10	Dcaf10	3.33099
TAP binding protein	Tapbp	3.36331
neuralized E3 ubiquitin protein ligase 3	Neurl3	3.36625
solute carrier family 25 (mitochondrial carrier, peroxisomal membrane protein), member 17	Slc25a17	3.40218
membrane protein, palmitoylated 2 (MAGUK p55 subfamily member 2)	Mpp2	3.41332
mitochondrial ribosomal protein L32	Mrpl32	3.42277
interleukin-1 receptor-associated kinase 2	Irak2	3.4522
beta-2 microglobulin	B2m	3.49249
cell migration inducing protein, hyaluronan binding	Cemip	3.51627
chemokine (C-X3-C motif) ligand 1	Cx3cl1	3.51677
toll-like receptor 2	Tlr2	3.54597
Z-DNA binding protein 1	Zbp1	3.59
interferon activated gene 204	Ifi204	3.64409
TATA box binding protein	Tbp	3.6893
retrotransposon Gaglike 1	Rtl1	3.69521
poly (ADP-ribose) polymerase family, member 14	Parp14	3.70354
prostaglandin-endoperoxide synthase 2	Ptgs2	3.71973
interferon-induced protein with tetratricopeptide repeats 1	Ifit1	3.73075
guanylate binding protein 2	Gbp2	3.78084
guanylate binding protein 4	Gbp4	3.83127
vascular cell adhesion molecule 1	Vcam1	3.86215
neural cell adhesion molecule 1	Ncam1	3.92001
lipocalin 2	Lcn2	3.96283
chemokine (C-X-C motif) ligand 10	Cxcl10	4.04107
interferon-induced protein with tetratricopeptide repeats 3	Ifit3	4.21506
guanylate binding protein 5	Gbp5	4.32315
serum amyloid A 3	Saa3	4.36821
interferon-induced protein with tetratricopeptide repeats 2	Ifit2	4.44135
interferon inducible GTPase 1	Iigp1	4.44751
2'-5' oligoadenylate synthetase 2	Oas2	4.55182
cyclin M4	Cnnm4	4.58694
interferon-induced protein 44	Ifi44	4.61365
2'-5' oligoadenylate synthetase 3	Oas3	4.78492
aconitate decarboxylase 1	Acod1	4.99055
T cell specific GTPase 1	Tgtp1	5.58785
stefin A2	Stfa2	5.90655
chemokine (C-X-C motif) ligand 11	Cxcl11	6.17279
S100 calcium binding protein A8 (calgranulin A)	Actr6	6.64386
DNA topoisomerase 1, mitochondrial	Arfip2	6.64386
CD14 antigen	Arl5b	6.64386
six transmembrane epithelial antigen of prostate 2	Atat1	6.64386
ADP-ribosylation factor interacting protein 2	Cd14	6.64386
TATA-box binding protein associated factor 8	Cir1	6.64386
microtubule associated monooxygenase, calponin and LIM domain containing 2	Cxcl9	6.64386
F-box and WD-40 domain protein 11	Enc1	6.64386
PHD finger protein 11	Fbxw11	6.64386
SAM domain, SH3 domain and nuclear localization signals, 1	Irf1	6.64386
solute carrier family 11 (proton-coupled divalent metal ion transporters), member 2	Itgax	6.64386
solute carrier family 7 (cationic amino acid transporter, y+ system), member 11	Kat14	6.64386
RNA binding motif protein 47	Laptm4a	6.64386
integrin alpha X	Mical2	6.64386
ectodermal-neural cortex 1	Mmp13	6.64386
alpha tubulin acetyltransferase 1	Phf11	6.64386
ubiquinol-cytochrome c reductase, complex III subunit XI	Pid1	6.64386
interferon regulatory factor 1	Pik3cd	6.64386
lysosomal-associated protein transmembrane 4A	Rbm47	6.64386
lysine acetyltransferase 14	S100a8	6.64386
ARP6 actin-related protein 6	Samsn1	6.64386
TRAF-interacting protein with forkhead-associated domain	Sh3rf3	6.64386
phosphotyrosine interaction domain containing 1	Slc11a2	6.64386
chemokine (C-X-C motif) ligand 9	Slc43a2	6.64386
tripartite motif-containing 7	Slc7a11	6.64386
ADP-ribosylation factor-like 5B	Steap2	6.64386
transcription elongation factor A like 9	Taf8	6.64386
phosphatidylinositol-4,5-bisphosphate 3-kinase catalytic subunit delta	Tceal9	6.64386
matrix metallopeptidase 13	Tifa	6.64386
corepressor interacting with RBPJ, 1	Top1mt	6.64386
solute carrier family 43, member 2	Trim7	6.64386
SH3 domain containing ring finger 3	Uqcr11	6.64386

## Sheet: Kidney
Protein Name	Protein Symbol	Log2 Fold Change
PEAK1 related kinase activating pseudokinase 1	Prag1	1.00144
serine (or cysteine) peptidase inhibitor, clade B, member 1a	Serpinb1a	1.00504
tumor necrosis factor, alpha-induced protein 2	Tnfaip2	1.00648
testis specific 10	Tsga10	1.0115
BCL2/adenovirus E1B interacting protein 3	Bnip3	1.01293
tRNA methyltransferase 61A	Trmt61a	1.01364
GTPase, IMAP family member 3	Gimap3	1.01436
signal peptide peptidase like 2A	Sppl2a	1.01721
golgi associated, gamma adaptin ear containing, ARF binding protein 3	Gga3	1.02006
fos-like antigen 2	Fosl2	1.02645
out at first homolog	Oaf	1.0314
mixed lineage kinase domain-like	Mlkl	1.03281
signal-induced proliferation-associated 1 like 2	Sipa1l2	1.03562
jun D proto-oncogene	Jund	1.04124
RNA polymerase II associated protein 2	Rpap2	1.04124
NACHT and WD repeat domain containing 2	Nwd2	1.04474
TBC1 domain family, member 1	Tbc1d1	1.04893
solute carrier family 23 (nucleobase transporters), member 2	Slc23a2	1.04963
nurim (nuclear envelope membrane protein)	Nrm	1.05728
lymphatic vessel endothelial hyaluronan receptor 1	Lyve1	1.06419
opioid growth factor receptor	Ogfr	1.06626
inositol 1,4,5-trisphosphate 3-kinase C	Itpkc	1.06764
GTP cyclohydrolase 1	Gch1	1.06833
proteasome (prosome, macropain) subunit, beta type 8 (large multifunctional peptidase 7)	Psmb8	1.07245
speckle-type BTB/POZ protein	Spop	1.07519
glycerol-3-phosphate acyltransferase 3	Gpat3	1.08066
solute carrier family 7 (cationic amino acid transporter, y+ system), member 1	Slc7a1	1.09221
fibronectin type III domain containing 3A	Fndc3a	1.09828
TATA-box binding protein associated factor 7	Taf7	1.09896
XIAP associated factor 1	Xaf1	1.10098
inhibitor of kappaB kinase epsilon	Ikbke	1.10299
guanine nucleotide binding protein, alpha 13	Gna13	1.10836
microrchidia 3	Morc3	1.12565
serine (or cysteine) peptidase inhibitor, clade A, member 3G	Serpina3g	1.13159
thymine DNA glycosylase	Tdg	1.14535
G protein-coupled receptor, family C, group 5, member B	Gprc5b	1.14991
2'-5' oligoadenylate synthetase-like 1	Oasl1	1.1564
nidogen 1	Nid1	1.16157
caspase 1	Casp1	1.16607
bone marrow stromal cell antigen 2	Bst2	1.17121
eukaryotic translation initiation factor 2-alpha kinase 2	Eif2ak2	1.17249
guanine deaminase	Gda	1.18078
Eph receptor A2	Epha2	1.18777
proteasome (prosome, macropain) activator subunit 1 (PA28 alpha)	Psme1	1.18903
RNA polymerase I subunit F	Polr1f	1.19093
asparagine synthetase	Asns	1.20038
CDC42 effector protein (Rho GTPase binding) 4	Cdc42ep4	1.20226
StAR-related lipid transfer (START) domain containing 5	Stard5	1.20477
transmembrane and coiled-coil domains 2	Tmcc2	1.20539
2-oxoglutarate and iron-dependent oxygenase domain containing 1	Ogfod1	1.20664
formin-like 2	Fmnl2	1.22157
uridine phosphorylase 1	Upp1	1.2228
CD244 molecule A	Cd244	1.23327
torsin family 3, member A	Tor3a	1.23511
phospholipase A and acyltransferase 3	Plaat3	1.23756
cytotoxic T lymphocyte-associated protein 2 alpha	Ctla2a	1.25459
talin 2	Tln2	1.25701
transmembrane and coiled coil domains 3	Suds3	1.26604
suppressor of defective silencing 3 homolog (S. cerevisiae)	Tmcc3	1.26604
BH3 interacting domain death agonist	Bid	1.28096
6-phosphofructo-2-kinase/fructose-2,6-biphosphatase 1	Pfkfb1	1.29455
syndecan binding protein	Sdcbp	1.31267
periphilin 1	Pphln1	1.31499
proteasome (prosome, macropain) activator subunit 2 (PA28 beta)	Psme2	1.3173
CD80 antigen	Cd80	1.31846
LysM, putative peptidoglycan-binding, domain containing 2	Lysmd2	1.33228
stimulator of interferon response cGAMP interactor 1	Sting1	1.34596
DEXH (Asp-Glu-X-His) box polypeptide 58	Dhx58	1.3505
ornithine decarboxylase, structural 1	Odc1	1.35671
chemokine (C-C motif) ligand 2	Ccl2	1.36289
laminin, alpha 4	Lama4	1.36457
transmembrane protein 65	Tmem65	1.37239
nucleotide-binding oligomerization domain containing 1	Nod1	1.38515
transglutaminase 2, C polypeptide	Ifitm3	1.3978
interferon induced transmembrane protein 3	Tgm2	1.3978
activating transcription factor 6	Atf6	1.4098
cyclin D-type binding-protein 1	Ccndbp1	1.42062
Jun dimerization protein 2	Jdp2	1.42868
serglycin	Srgn	1.42975
complement component 3	C3	1.43349
poly (ADP-ribose) polymerase family, member 10	Parp10	1.43669
solute carrier family 39 (metal ion transporter), member 6	Slc39a6	1.43723
nuclear factor of kappa light polypeptide gene enhancer in B cells inhibitor, epsilon	Nfkbie	1.44308
nuclear factor of kappa light polypeptide gene enhancer in B cells 2, p49/p100	Nfkb2	1.47041
NIMA (never in mitosis gene a)-related expressed kinase 2	Nek2	1.47716
solute carrier family 2 (facilitated glucose transporter), member 1	Slc2a1	1.48233
2'-5' oligoadenylate synthetase 1A	Oas1a	1.48594
methylenetetrahydrofolate dehydrogenase (NAD+ dependent), methenyltetrahydrofolate cyclohydrolase	Mthfd2	1.49621
discoidin, CUB and LCCL domain containing 2	Dcbld2	1.50589
flotillin 1	Flot1	1.50741
xanthine dehydrogenase	Xdh	1.51299
KDM1 lysine (K)-specific demethylase 6B	Kdm6b	1.52055
GLI pathogenesis-related 2	Cd44	1.52607
CD44 antigen	Glipr2	1.52607
5'-nucleotidase, cytosolic III	Nt5c3a	1.53406
interleukin 18 binding protein	Il18bp	1.54399
UDP-GlcNAc:betaGal beta-1,3-N-acetylglucosaminyltransferase 2	B3GNT2	1.55041
nicotinamide phosphoribosyltransferase	Nampt	1.55876
formin-like 1	Fmnl1	1.55925
CDC42 effector protein (Rho GTPase binding) 2	Cdc42ep2	1.56071
snurportin 1	Snupn	1.57095
sprouty RTK signaling antagonist 4	Spry4	1.57676
ST3 beta-galactoside alpha-2,3-sialyltransferase 1	St3gal1	1.58352
lysine (K)-specific methyltransferase 2B	Kmt2b	1.58448
tetratricopeptide repeat domain 39B	Ttc39b	1.59455
synovial apoptosis inhibitor 1, synoviolin	Syvn1	1.6036
jun B proto-oncogene	Junb	1.60549
TAP binding protein-like	Tapbpl	1.60739
SPRY domain containing 7	Spryd7	1.62574
potassium channel, subfamily V, member 2	Kcnv2	1.63552
a disintegrin-like and metallopeptidase (reprolysin type) with thrombospondin type 1 motif, 4	Adamts4	1.64247
Ras association (RalGDS/AF-6) domain family member 1	Rassf1	1.64662
expressed sequence AA467197	Nmes1	1.65992
superoxide dismutase 2, mitochondrial	Sod2	1.66357
lymphocyte antigen 6 complex, locus C1	Ly6c1	1.67897
Fas (TNF receptor superfamily member 6)	Fas	1.68212
myeloid nuclear differentiation antigen like	Mndal	1.69243
RAB6A GEF compex partner 1	Rgp1	1.70664
FMS-like tyrosine kinase 1	Flt1	1.73335
2'-5' oligoadenylate synthetase-like 2	Oasl2	1.73379
ring finger protein 24	Rnf24	1.73812
fos-like antigen 1	Fosl1	1.75617
solute carrier family 25 (mitochondrial carrier, phosphate carrier), member 25	Slc25a25	1.76469
interleukin-1 receptor-associated kinase 2	Irak2	1.76723
zinc and ring finger 1	Znrf1	1.77104
ring finger protein 139	Rnf139	1.77779
v-maf musculoaponeurotic fibrosarcoma oncogene family, protein F (avian)	Maff	1.78115
receptor (TNFRSF)-interacting serine-threonine kinase 2	Ripk2	1.79867
2'-5' oligoadenylate synthetase 2	Oas2	1.80116
taxilin gamma	Txlng	1.83066
hypoxia-inducible factor 1, alpha subunit inhibitor	Hif1an	1.83794
Sp110 nuclear body protein	Sp110	1.84278
brain abundant, membrane attached signal protein 1	Basp1	1.84318
ninjurin 1	Ninj1	1.86235
oxidoreductase NAD-binding domain containing 1	Oxnad1	1.87421
avian reticuloendotheliosis viral (v-rel) oncogene related B	Relb	1.8746
deltex 3-like, E3 ubiquitin ligase	Dtx3l	1.94186
cysteine-rich hydrophobic domain 2	Chic2	1.94298
hemolytic complement	C5	1.94336
2'-5' oligoadenylate synthetase 3	Oas3	1.94486
formin 2	Fmn2	1.94598
interferon-related developmental regulator 1	Ifrd1	1.96125
zinc finger protein 281	Znf281	1.96495
sema domain, immunoglobulin domain (Ig), short basic domain, secreted, (semaphorin) 3A	Sema3a	1.97085
nuclear antigen Sp100	Sp100	1.976
epithelial splicing regulatory protein 2	Esrp2	1.99747
oncostatin M receptor	Cd274	2.00396
CD274 antigen	Osmr	2.00396
poly (ADP-ribose) polymerase family, member 9	Parp9	2.03386
SH2 domain containing 5	Sh2d5	2.06901
chromodomain helicase DNA binding protein 7	Chd7	2.07142
interferon activated gene 208	Pydc3	2.07998
ubiquitin-conjugating enzyme E2L 6	Ube2l6	2.11537
selectin, platelet	Selp	2.1167
tryptophanyl-tRNA synthetase	Wars1	2.11803
ISG15 ubiquitin-like modifier	Isg15	2.12895
solute carrier family 46, member 3	Slc46a3	2.13783
interferon-induced protein with tetratricopeptide repeats 1	Ifit1	2.13881
Fas death domain-associated protein	Daxx	2.14698
C-type lectin domain family 2, member d	Clec2d	2.14991
tripartite motif-containing 30A	Trim30a	2.15218
interleukin 1 receptor accessory protein	Il1rap	2.1606
interferon induced with helicase C domain 1	Ifih1	2.17313
cilia and flagella associated protein 69	Cfap69	2.18333
autophagy related 2A	Atg2a	2.2225
proteasome (prosome, macropain) subunit, beta type 10	Psmb10	2.2228
CCAAT/enhancer binding protein (C/EBP), delta	Cebpd	2.22373
proteasome (prosome, macropain) subunit, beta type 9 (large multifunctional peptidase 2)	Psmb9	2.23297
lymphocyte antigen 75	Ly75	2.23542
A kinase (PRKA) anchor protein (gravin) 12	Akap12	2.28422
immunity-related GTPase family M member 1	Irgm1	2.29807
DnaJ heat shock protein family (Hsp40) member B14	Dnajb14	2.3048
histocompatibility 2, D region locus 1	H2-D1	2.31092
spermine oxidase	Smox	2.3147
patatin-like phospholipase domain containing 2	Pnpla2	2.31962
GC-rich promoter binding protein 1-like 1	Gpbp1l1	2.3505
neurotrophin receptor associated death domain	Nradd	2.35191
interferon-stimulated protein	Isg20	2.36317
tripartite motif-containing 44	Trim44	2.3749
nuclear factor, interleukin 3, regulated	Nfil3	2.41251
ferritin heavy polypeptide 1	Fth1	2.51096
polymerase (DNA directed), epsilon 3 (p17 subunit)	Pole3	2.52356
Z-DNA binding protein 1	Zbp1	2.53754
RIKEN cDNA 2610002M06 gene	Chmp1b2	2.53829
chemokine (C-X3-C motif) ligand 1	Cx3cl1	2.54819
SAM domain and HD domain, 1	Samhd1	2.55336
PHD finger protein 11D	Phf11	2.58135
UDP-GlcNAc:betaGal beta-1,3-N-acetylglucosaminyltransferase 3	B3gnt3	2.60217
adaptor-related protein complex 3, sigma 2 subunit	Ap3s2	2.61871
zinc finger protein 62	Zfp62	2.66971
pregnancy-specific glycoprotein 22	Psg22	2.74653
toll-like receptor 2	Tlr2	2.77357
CCAAT/enhancer binding protein (C/EBP), beta	Cebpb	2.77779
chemokine (C-X-C motif) ligand 9	Cxcl9	2.79701
SAM domain, SH3 domain and nuclear localization signals, 1	Samsn1	2.80219
GTPase, very large interferon inducible, family member 2	Gvin1	2.83532
TAP binding protein	Tapbp	2.84238
beta-2 microglobulin	B2m	2.85798
hexokinase 2	Hk2	2.86394
neuroguidin, EIF4E binding protein	Ngdn	2.87046
zinc finger protein 36	Zfp36	2.89064
histocompatibility 2, T region locus 23	H2-T23	2.89724
solute carrier family 25, member 48	Slc25a48	2.92809
solute carrier family 2 (facilitated glucose transporter), member 6	Slc2a6	2.94411
polymerase (RNA) III (DNA directed) polypeptide E	Polr3e	2.99639
GA repeat binding protein, beta 2	Gabpb2	3.00324
interferon-induced protein with tetratricopeptide repeats 3	Ifit3	3.014
cytidine monophosphate (UMP-CMP) kinase 2, mitochondrial	Cmpk2	3.05415
transporter 1, ATP-binding cassette, sub-family B (MDR/TAP)	Tap1	3.06833
poly (ADP-ribose) polymerase family, member 14	Parp14	3.08236
nitric oxide synthase 2, inducible	Nos2	3.1102
tripartite motif-containing 7	Trim7	3.15478
jun proto-oncogene	Jun	3.18951
TRAF type zinc finger domain containing 1	Trafd1	3.19991
six transmembrane epithelial antigen of prostate 2	Steap2	3.27068
interferon-induced protein 44	Ifi44	3.29101
transporter 2, ATP-binding cassette, sub-family B (MDR/TAP)	Tap2	3.316
guanylate binding protein 3	Gbp4	3.40245
neural cell adhesion molecule 1	Ncam1	3.41278
interferon-induced protein with tetratricopeptide repeats 2	Ifit2	3.44996
BICD cargo adaptor 1	Bicd1	3.47923
forkhead box C2	Foxc2	3.50067
lipocalin 2	Lcn2	3.53406
K+ voltage-gated channel, subfamily S, 1	Kcns1	3.57398
histocompatibility 2, K1, K region	H2-K1	3.58207
polymerase (RNA) II (DNA directed) polypeptide F	Polr2f	3.59813
Fc receptor, IgA, IgM, high affinity	Fcamr	3.69008
ankyrin repeat and SOCS box-containing 4	Asb4	3.7365
ubiquitin specific peptidase 18	Usp18	3.75948
guanylate binding protein 2	Gbp2	3.87725
three prime repair exonuclease 1	Trex1	3.90891
prostaglandin-endoperoxide synthase 2	Ptgs2	4.01846
formyl peptide receptor 2	Fpr2	4.02857
interferon activated gene 202B	Ifi202	4.09162
chemokine (C-X-C motif) ligand 10	Cxcl10	4.14608
interferon activated gene 205	Ifi205a	4.21932
nicotinamide nucleotide adenylyltransferase 2	Nmnat2	4.36975
TRAF-interacting protein with forkhead-associated domain	Tifa	4.59628
radical S-adenosyl methionine domain containing 2	Rsad2	4.62749
interferon activated gene 211	Mnda	4.7217
hect domain and RLD 6	Herc6	4.74481
interferon activated gene 209	Pyhin1	5.05528
aconitate decarboxylase 1	Acod1	5.19014
interferon-induced protein 44 like	Ifi44l	5.23837
interferon inducible GTPase 1	Iigp1	5.64466
guanylate binding protein 5	Gbp5	5.88237
chemokine (C-X-C motif) ligand 11	Cxcl11	6.06695
T cell specific GTPase 2	Tgtp1	6.31172
histocompatibility 2, Q region locus 10	Abhd17c	6.64386
macrophage expressed gene 1	Arid4b	6.64386
jagged 1	Atf4	6.64386
xin actin-binding repeat containing 2	Birc2	6.64386
abhydrolase domain containing 17C	Cemip	6.64386
RIO kinase 1	Dhps	6.64386
neuralized E3 ubiquitin protein ligase 3	Eaf1	6.64386
cell migration inducing protein, hyaluronan binding	Fam210a	6.64386
trans-acting transcription factor 3	Gas6	6.64386
mitochondrial calcium uptake family, member 3	Gatc	6.64386
ELL associated factor 1	Gmip	6.64386
baculoviral IAP repeat-containing 2	H2-Q10	6.64386
translation machinery associated 16	Hivep2	6.64386
interferon regulatory factor 1	Inpp5e	6.64386
RUN and FYVE domain containing 4	Irf1	6.64386
non-catalytic region of tyrosine kinase adaptor protein 2	Jag1	6.64386
poly (ADP-ribose) polymerase family, member 16	Lrp1	6.64386
S100 calcium binding protein A8 (calgranulin A)	Mdm2	6.64386
glutamyl-tRNA(Gln) amidotransferase, subunit C	Micu3	6.64386
deoxyhypusine synthase	Mpeg1	6.64386
retroelement silencing factor 1	Nck2	6.64386
serum amyloid A 3	Neurl3	6.64386
Gem-interacting protein	Nkrf	6.64386
inositol polyphosphate-5-phosphatase E	Parp16	6.64386
family with sequence similarity 210, member A	Pik3cd	6.64386
valosin containing protein lysine (K) methyltransferase	Resf1	6.64386
zinc finger, CCHC domain containing 2	Riok1	6.64386
AT rich interactive domain 4B (RBP1-like)	Rit2	6.64386
NF-kappaB repressing factor	Rufy4	6.64386
activating transcription factor 4	S100a8	6.64386
transformed mouse 3T3 cell double minute 2	Saa3	6.64386
human immunodeficiency virus type I enhancer binding protein 2	Sp3	6.64386
low density lipoprotein receptor-related protein 1	Tceal9	6.64386
transcription elongation factor A like 9	Tma16	6.64386
phosphatidylinositol-4,5-bisphosphate 3-kinase catalytic subunit delta	Vcpkmt	6.64386
growth arrest specific 6	Xirp2	6.64386
Ras-like without CAAX 2	Zcchc2	6.64386
