# Supplementary material for: Molecular Framework of Mouse Endothelial Cell Dysfunction during Inflammation: A Proteomics Approach
Source: Int J Mol Sci. 2022 Jul 29;23(15):8399. doi: 10.3390/ijms23158399 (PMC9369400; doi:10.3390/ijms23158399)
Supplement: Supplementary file 1 [file ijms-23-08399-s001.zip › 4 hr Upregulated Proteins Statistical Results.xlsx]

## Sheet: ACOD1
LUNG	LIVER	KIDNEY
4.54798	5.14099	7.36811
4.50237	5.59089	6.7712
2.90591	5.86486	7.41803
ANOVA: Single Factor										TUKEY HSD/KRAMER			alpha	0.05
										group	mean	n	ss	df	q-crit
DESCRIPTION					Alpha	0.05				LUNG	3.98542	3	1.74905
Group	Count	Sum	Mean	Variance	SS	Std Err	Lower	Upper		LIVER	5.53225	3	0.26715
LUNG	3	11.9563	3.98542	0.874523	1.74905	0.355532	3.11546	4.85537		KIDNEY	7.18578	3	0.259058
LIVER	3	16.5967	5.53225	0.133575	0.26715	0.355532	4.66229	6.4022				9	2.27525	6	4.339
KIDNEY	3	21.5573	7.18578	0.129529	0.259058	0.355532	6.31583	8.05574		Q TEST
										group 1	group 2	mean	std err	q-stat	lower	upper	p-value	mean-crit	Cohen d
ANOVA										LUNG	LIVER	1.54683	0.355532	4.35075	0.00417639	3.08948	0.0494999	1.54265	2.5119
Sources	SS	df	MS	F	P value	Eta-sq	RMSSE	Omega Sq		LUNG	KIDNEY	3.20036	0.355532	9.00162	1.65771	4.74302	0.00171528	1.54265	5.19709
Between Groups	15.3692	2	7.6846	20.2648	0.0021442	0.87105	2.59903	0.810644		LIVER	KIDNEY	1.65353	0.355532	4.65088	0.110882	3.19619	0.0382203	1.54265	2.68518
Within Groups	2.27525	6	0.379209
Total	17.6444	8	2.20556

## Sheet: CCL2
LUNG	LIVER	KIDNEY
2.11049	6.70728	0.287158
3.09093	7.25574	1.11005
-1.89985	6.19864	0.708506
ANOVA: Single Factor										TUKEY HSD/KRAMER			alpha	0.05
										group	mean	n	ss	df	q-crit
DESCRIPTION					Alpha	0.05				LUNG	1.10053	3	13.984
Group	Count	Sum	Mean	Variance	SS	Std Err	Lower	Upper		LIVER	6.72055	3	0.558995
LUNG	3	3.30158	1.10053	6.99199	13.984	0.909261	-1.12436	3.32541		KIDNEY	0.701904	3	0.33864
LIVER	3	20.1617	6.72055	0.279498	0.558995	0.909261	4.49567	8.94543				9	14.8816	6	4.339
KIDNEY	3	2.10571	0.701904	0.16932	0.33864	0.909261	-1.52298	2.92679		Q TEST
										group 1	group 2	mean	std err	q-stat	lower	upper	p-value	mean-crit	Cohen d
ANOVA										LUNG	LIVER	5.62003	0.909261	6.18087	1.67474	9.56531	0.0111826	3.94528	3.56853
Sources	SS	df	MS	F	P value	Eta-sq	RMSSE	Omega Sq		LUNG	KIDNEY	0.398621	0.909261	0.438401	-3.54666	4.34391	0.948849	3.94528	0.253111
Between Groups	67.9677	2	33.9839	13.7017	0.00579539	0.820377	2.13711	0.738398		LIVER	KIDNEY	6.01865	0.909261	6.61927	2.07336	9.96393	0.00809373	3.94528	3.82164
Within Groups	14.8816	6	2.48027
Total	82.8493	8	10.3562

## Sheet: ISG15
LUNG	LIVER	KIDNEY
-0.125982	3.09602	0.818753
0.433387	2.01535	1.25127
2.08751	2.80323	1.26012
ANOVA: Single Factor										TUKEY HSD/KRAMER			alpha	0.05
										group	mean	n	ss	df	q-crit
DESCRIPTION					Alpha	0.05				LUNG	0.798304	3	2.64951
Group	Count	Sum	Mean	Variance	SS	Std Err	Lower	Upper		LIVER	2.6382	3	0.624768
LUNG	3	2.39491	0.798304	1.32475	2.64951	0.434715	-0.265407	1.86201		KIDNEY	1.11005	3	0.127318
LIVER	3	7.9146	2.6382	0.312384	0.624768	0.434715	1.57449	3.70191				9	3.4016	6	4.339
KIDNEY	3	3.33014	1.11005	0.063659	0.127318	0.434715	0.0463377	2.17376		Q TEST
										group 1	group 2	mean	std err	q-stat	lower	upper	p-value	mean-crit	Cohen d
ANOVA										LUNG	LIVER	1.83989	0.434715	4.23241	-0.0463355	3.72613	0.0548874	1.88623	2.44358
Sources	SS	df	MS	F	P value	Eta-sq	RMSSE	Omega Sq		LUNG	KIDNEY	0.311745	0.434715	0.717123	-1.57449	2.19798	0.870729	1.88623	0.414031
Between Groups	5.81764	2	2.90882	5.13081	0.05023	0.631033	1.30777	0.478612		LIVER	KIDNEY	1.52815	0.434715	3.51529	-0.35808	3.41438	0.103957	1.88623	2.02955
Within Groups	3.4016	6	0.566933
Total	9.21924	8	1.1524

## Sheet: LCN2
LUNG	LIVER	KIDNEY
2.31049	3.84052	-0.262506
1.6587	2.76369	3.04131
0.35283	3.08213	2.63382
ANOVA: Single Factor										TUKEY HSD/KRAMER			alpha	0.05
										group	mean	n	ss	df	q-crit
DESCRIPTION					Alpha	0.05				LUNG	1.44067	3	1.98752
Group	Count	Sum	Mean	Variance	SS	Std Err	Lower	Upper		LIVER	3.22878	3	0.612044
LUNG	3	4.32202	1.44067	0.99376	1.98752	0.710616	-0.298143	3.17949		KIDNEY	1.80421	3	6.49
LIVER	3	9.68635	3.22878	0.306022	0.612044	0.710616	1.48997	4.9676				9	9.08956	6	4.339
KIDNEY	3	5.41263	1.80421	3.245	6.49	0.710616	0.0653942	3.54302		Q TEST
										group 1	group 2	mean	std err	q-stat	lower	upper	p-value	mean-crit	Cohen d
ANOVA										LUNG	LIVER	1.78811	0.710616	2.51628	-1.29525	4.87147	0.254179	3.08336	1.45277
Sources	SS	df	MS	F	P value	Eta-sq	RMSSE	Omega Sq		LUNG	KIDNEY	0.363537	0.710616	0.51158	-2.71983	3.4469	0.931214	3.08336	0.295361
Between Groups	5.3589	2	2.67945	1.7687	0.24898	0.370898	0.767832	0.145899		LIVER	KIDNEY	1.42457	0.710616	2.0047	-1.65879	4.50794	0.39078	3.08336	1.15741
Within Groups	9.08956	6	1.51493
Total	14.4485	8	1.80606

## Sheet: VCAM1
LUNG	LIVER	KIDNEY
5.09764	5.0378	6.28483
5.40782	4.95071	5.34113
6.21041	4.87909	4.58668
ANOVA: Single Factor										TUKEY HSD/KRAMER			alpha	0.05
										group	mean	n	ss	df	q-crit
DESCRIPTION					Alpha	0.05				LUNG	5.57196	3	0.659539
Group	Count	Sum	Mean	Variance	SS	Std Err	Lower	Upper		LIVER	4.95587	3	0.0126332
LUNG	3	16.7159	5.57196	0.329769	0.659539	0.343187	4.73221	6.4117		KIDNEY	5.40422	3	1.44782
LIVER	3	14.8676	4.95587	0.00631662	0.0126332	0.343187	4.11612	5.79562				9	2.11999	6	4.339
KIDNEY	3	16.2126	5.40422	0.72391	1.44782	0.343187	4.56447	6.24396		Q TEST
										group 1	group 2	mean	std err	q-stat	lower	upper	p-value	mean-crit	Cohen d
ANOVA										LUNG	LIVER	0.616089	0.343187	1.7952	-0.873	2.10518	0.460331	1.48909	1.03646
Sources	SS	df	MS	F	P value	Eta-sq	RMSSE	Omega Sq		LUNG	KIDNEY	0.16774	0.343187	0.488772	-1.32135	1.65683	0.936953	1.48909	0.282192
Between Groups	0.60872	2	0.30436	0.861399	0.468953	0.223079	0.535848	-0.0317791		LIVER	KIDNEY	0.448349	0.343187	1.30643	-1.04074	1.93744	0.646476	1.48909	0.754267
Within Groups	2.11999	6	0.353332
Total	2.72871	8	0.341089

## Sheet: PTGS2
LUNG	LIVER	KIDNEY
4.34156	0.80027	5.21431
4.4955	0.785371	4.50512
2.644	1.11225	4.01203
ANOVA: Single Factor										TUKEY HSD/KRAMER			alpha	0.05
										group	mean	n	ss	df	q-crit
DESCRIPTION					Alpha	0.05				LUNG	3.82702	3	2.11114
Group	Count	Sum	Mean	Variance	SS	Std Err	Lower	Upper		LIVER	0.899296	3	0.068133
LUNG	3	11.4811	3.82702	1.05557	2.11114	0.402064	2.84321	4.81084		KIDNEY	4.57715	3	0.73053
LIVER	3	2.69789	0.899296	0.0340665	0.068133	0.402064	-0.0845205	1.88311				9	2.9098	6	4.339
KIDNEY	3	13.7315	4.57715	0.365265	0.73053	0.402064	3.59334	5.56097		Q TEST
										group 1	group 2	mean	std err	q-stat	lower	upper	p-value	mean-crit	Cohen d
ANOVA										LUNG	LIVER	2.92773	0.402064	7.28173	1.18317	4.67228	0.00508451	1.74456	4.20411
Sources	SS	df	MS	F	P value	Eta-sq	RMSSE	Omega Sq		LUNG	KIDNEY	0.75013	0.402064	1.8657	-0.994428	2.49469	0.436087	1.74456	1.07716
Between Groups	22.6609	2	11.3304	23.3633	0.00147355	0.886206	2.79066	0.832485		LIVER	KIDNEY	3.67786	0.402064	9.14743	1.9333	5.42241	0.00157564	1.74456	5.28127
Within Groups	2.9098	6	0.484967
Total	25.5707	8	3.19634

## Sheet: RIPK2
LUNG	LIVER	KIDNEY
3.91087	3.30783	2.06419
3.43525	2.05585	1.75732
3.67467	1.52763	1.62617
ANOVA: Single Factor										TUKEY HSD/KRAMER			alpha	0.05
										group	mean	n	ss	df	q-crit
DESCRIPTION					Alpha	0.05				LUNG	3.6736	3	0.113108
Group	Count	Sum	Mean	Variance	SS	Std Err	Lower	Upper		LIVER	2.2971	3	1.67185
LUNG	3	11.0208	3.6736	0.056554	0.113108	0.323697	2.88154	4.46565		KIDNEY	1.81589	3	0.101074
LIVER	3	6.89131	2.2971	0.835926	1.67185	0.323697	1.50505	3.08916				9	1.88603	6	4.339
KIDNEY	3	5.44768	1.81589	0.050537	0.101074	0.323697	1.02383	2.60795		Q TEST
										group 1	group 2	mean	std err	q-stat	lower	upper	p-value	mean-crit	Cohen d
ANOVA										LUNG	LIVER	1.37649	0.323697	4.25241	-0.028029	2.78101	0.0539347	1.40452	2.45513
Sources	SS	df	MS	F	P value	Eta-sq	RMSSE	Omega Sq		LUNG	KIDNEY	1.8577	0.323697	5.73902	0.453182	3.26222	0.0156925	1.40452	3.31343
Between Groups	5.57736	2	2.78868	8.87156	0.0161376	0.747295	1.71965	0.636263		LIVER	KIDNEY	0.481211	0.323697	1.48661	-0.923309	1.88573	0.575018	1.40452	0.858295
Within Groups	1.88603	6	0.314339
Total	7.46339	8	0.932924

## Sheet: SELP
LUNG	LIVER	KIDNEY
5.01207	4.41096	2.50612
5.31778	3.72021	3.34207
4.2743	3.06111	3.04971
ANOVA: Single Factor										TUKEY HSD/KRAMER			alpha	0.05
										group	mean	n	ss	df	q-crit
DESCRIPTION					Alpha	0.05				LUNG	4.86805	3	0.575543
Group	Count	Sum	Mean	Variance	SS	Std Err	Lower	Upper		LIVER	3.73076	3	0.911211
LUNG	3	14.6042	4.86805	0.287771	0.575543	0.320302	4.0843	5.6518		KIDNEY	2.96597	3	0.359922
LIVER	3	11.1923	3.73076	0.455606	0.911211	0.320302	2.94701	4.51451				9	1.84668	6	4.339
KIDNEY	3	8.8979	2.96597	0.179961	0.359922	0.320302	2.18222	3.74972		Q TEST
										group 1	group 2	mean	std err	q-stat	lower	upper	p-value	mean-crit	Cohen d
ANOVA										LUNG	LIVER	1.13729	0.320302	3.55069	-0.252497	2.52708	0.100694	1.38979	2.04999
Sources	SS	df	MS	F	P value	Eta-sq	RMSSE	Omega Sq		LUNG	KIDNEY	1.90209	0.320302	5.93843	0.512299	3.29188	0.0134454	1.38979	3.42855
Between Groups	5.49628	2	2.74814	8.92893	0.0159059	0.748511	1.7252	0.637942		LIVER	KIDNEY	0.764796	0.320302	2.38774	-0.624992	2.15458	0.284068	1.38979	1.37856
Within Groups	1.84668	6	0.307779
Total	7.34296	8	0.91787

## Sheet: TLR2
LUNG	LIVER	KIDNEY
2.41943	5.40604	3.6722
1.34321	4.14062	3.23926
-0.14757	4.9768	3.49612
ANOVA: Single Factor										TUKEY HSD/KRAMER			alpha	0.05
										group	mean	n	ss	df	q-crit
DESCRIPTION					Alpha	0.05				LUNG	1.20502	3	3.32339
Group	Count	Sum	Mean	Variance	SS	Std Err	Lower	Upper		LIVER	4.84115	3	0.828241
LUNG	3	3.61507	1.20502	1.66169	3.32339	0.485709	0.0165364	2.39351		KIDNEY	3.46919	3	0.0948052
LIVER	3	14.5235	4.84115	0.41412	0.828241	0.485709	3.65267	6.02964				9	4.24643	6	4.339
KIDNEY	3	10.4076	3.46919	0.0474026	0.0948052	0.485709	2.28071	4.65768		Q TEST
										group 1	group 2	mean	std err	q-stat	lower	upper	p-value	mean-crit	Cohen d
ANOVA										LUNG	LIVER	3.63613	0.485709	7.48624	1.52864	5.74362	0.00442908	2.10749	4.32218
Sources	SS	df	MS	F	P value	Eta-sq	RMSSE	Omega Sq		LUNG	KIDNEY	2.26417	0.485709	4.66158	0.156681	4.37166	0.037873	2.10749	2.69137
Between Groups	20.2302	2	10.1151	14.2921	0.00522177	0.826511	2.18267	0.747079		LIVER	KIDNEY	1.37196	0.485709	2.82466	-0.735529	3.47945	0.193603	2.10749	1.63082
Within Groups	4.24643	6	0.707739
Total	24.4766	8	3.05958

## Sheet: TNFAIP2
LUNG	LIVER	KIDNEY
3.75103	2.30038	1.90094
4.24993	2.30082	0.610913
5.29957	2.87571	2.5442
ANOVA: Single Factor										TUKEY HSD/KRAMER			alpha	0.05
										group	mean	n	ss	df	q-crit
DESCRIPTION					Alpha	0.05				LUNG	4.43351	3	1.24954
Group	Count	Sum	Mean	Variance	SS	Std Err	Lower	Upper		LIVER	2.49231	3	0.220501
LUNG	3	13.3005	4.43351	0.624769	1.24954	0.43516	3.36871	5.49831		KIDNEY	1.68535	3	1.93851
LIVER	3	7.47692	2.49231	0.11025	0.220501	0.43516	1.42751	3.5571				9	3.40855	6	4.339
KIDNEY	3	5.05605	1.68535	0.969257	1.93851	0.43516	0.620553	2.75015		Q TEST
										group 1	group 2	mean	std err	q-stat	lower	upper	p-value	mean-crit	Cohen d
ANOVA										LUNG	LIVER	1.9412	0.43516	4.4609	0.0530452	3.82936	0.0449913	1.88816	2.5755
Sources	SS	df	MS	F	P value	Eta-sq	RMSSE	Omega Sq		LUNG	KIDNEY	2.74816	0.43516	6.31529	0.86	4.63632	0.0101136	1.88816	3.64613
Between Groups	11.9718	2	5.98591	10.5369	0.0108845	0.778383	1.87411	0.679416		LIVER	KIDNEY	0.806955	0.43516	1.85439	-1.0812	2.69511	0.439919	1.88816	1.07063
Within Groups	3.40855	6	0.568092
Total	15.3804	8	1.92255

[truncated: 1 more sheets: ZFP36]
