# Supplementary material for: Molecular Framework of Mouse Endothelial Cell Dysfunction during Inflammation: A Proteomics Approach
Source: Int J Mol Sci. 2022 Jul 29;23(15):8399. doi: 10.3390/ijms23158399 (PMC9369400; doi:10.3390/ijms23158399)
Supplement: Supplementary file 1 [file ijms-23-08399-s001.zip › 4 hr Upregulated Proteins.xlsx]

## Sheet: Lung
Protein Name	Protein Symbol	Log2 Fold Change
2'-5' oligoadenylate synthetase-like 1	Oasl1	2.92505
5'-nucleotidase, cytosolic III	Nt5c3	1.01364
a disintegrin-like and metallopeptidase (reprolysin type) with thrombospondin type 1 motif, 1	Adamts1	1.21599
A kinase (PRKA) anchor protein (gravin) 12	Akap12	2.33171
aconitate decarboxylase 1	Acod1	4.70116
actin filament associated protein 1	Afap1	6.64386
activated leukocyte cell adhesion molecule	Alcam	6.64386
activating transcription factor 6	Atf6	6.64386
amino carboxymuconate semialdehyde decarboxylase	Acmsd	6.64386
apolipoprotein A-I	Apoa1	1.34993
ArfGAP with FG repeats 1	Agfg1	1.0697
aryl hydrocarbon receptor nuclear translocator-like	Arntl	6.64386
ATP synthase membrane subunit DAPIT	Atp5md	1.0165
ATP-binding cassette, sub-family B (MDR/TAP), member 6	Abcb6	6.64386
ATPase, class II, type 9B	Atp9b	6.64386
ATPase, H+ transporting, lysosomal V0 subunit A1	Atp6v0a1	1.09085
ATPase, H+ transporting, lysosomal V1 subunit G1	Atp6v1g1	1.14405
autophagy related 2A	Atg2a	6.64386
avian reticuloendotheliosis viral (v-rel) oncogene related B	Relb	3.29763
B cell CLL/lymphoma 7B	Bcl7b	6.64386
beta-2 microglobulin	B2m	1.95196
Bloom syndrome, RecQ like helicase	Blm	6.64386
C-reactive protein, pentraxin-related	Crp	1.36681
carbohydrate sulfotransferase 14	Chst14	6.64386
catenin (cadherin associated protein), delta 1	Ctnnd1	2.40327
CD14 antigen	Cd14	3.5525
CDC42 effector protein (Rho GTPase binding) 2	Cdc42ep2	1.58736
CDC42 small effector 2	Cdc42se2	6.64386
cell death inducing Trp53 target 1	Cdip1	6.64386
cell division cycle 37-like 1	Cdc37l1	6.64386
centrosomal protein 162	Cep162	1.15834
centrosomal protein 250	Cep250	6.64386
centrosomal protein 295	Cep295	1.15575
chemokine (C-C motif) ligand 2	Ccl2	4.76474
chemokine (C-X-C motif) ligand 1	Cxcl1	6.64386
chemokine (C-X-C motif) ligand 10	Cxcl10	6.28812
chymotrypsinogen B1	Ctrb1	1.60265
coiled-coil domain containing 59	Ccdc59	6.64386
coiled-coil-helix-coiled-coil-helix domain containing 3	Chchd3	1.10769
collagen, type VI, alpha 4	Col6a4	1.78073
colony stimulating factor 1 (macrophage)	Csf1	2.58015
complement component 1, q subcomponent, C chain	C1qc	3.62621
complement component 3	C3	1.8472
core 1 synthase, glycoprotein-N-acetylgalactosamine 3-beta-galactosyltransferase, 1	C1galt1	6.64386
cyclin dependent kinase inhibitor 2B	Cdkn2b	6.64386
cytidine monophosphate (UMP-CMP) kinase 2, mitochondrial	Cmpk2	6.64386
D-2-hydroxyglutarate dehydrogenase	D2hgdh	2.63506
DDB1 and CUL4 associated factor 5	Dcaf5	6.64386
deoxycytidine kinase	Dck	6.64386
dimethylarginine dimethylaminohydrolase 1	Ddah1	3.56949
E26 avian leukemia oncogene 1, 5' domain	Ets1	3.12549
EF-hand calcium binding domain 7	Efcab7	6.64386
ethanolamine kinase 1	Etnk1	6.64386
farnesyl diphosphate synthetase	Fdps	1.44308
Fas (TNF receptor superfamily member 6)	Fas	1.43989
Fas death domain-associated protein	Daxx	1.80859
FBJ osteosarcoma oncogene	Fos	6.64386
follistatin	Fst	2.42921
G patch domain containing 1	Gpatch1	6.64386
Gem-interacting protein	Gmip	6.64386
GON7 subunit of KEOPS complex	Gon7	6.64386
GrpE-like 2, mitochondrial	Grpel2	6.64386
GTPase, IMAP family member 5	Gimap5	1.38018
GTPase, very large interferon inducible, family member 2	Gvin2	3.08491
guanine nucleotide binding protein (G protein), beta polypeptide 1-like	Gnb1l	6.64386
guanylate binding protein 2	Gbp2	3.64143
guanylate binding protein 2b	Gbp2b	3.31716
guanylate binding protein 3	Gbp3	3.64016
guanylate binding protein 5	Gbp5	5.09153
H2A.W histone	H2aw	3.44559
HAUS augmin-like complex, subunit 7	Haus7	6.64386
hemoglobin alpha, adult chain 1	Hba-a1	1.31846
high mobility group AT-hook 1	Hmga1	3.01221
high mobility group nucleosomal binding domain 2	Hmgn2	1.09694
high-mobility group nucleosome binding domain 5	Hmgn5	1.01935
histocompatibility 2, D region locus 1	H2-D1	2.6792
homeobox B7	Hoxb7	6.64386
homocysteine-inducible, endoplasmic reticulum stress-inducible, ubiquitin-like domain member 1	Herpud1	6.64386
hyperpolarization-activated, cyclic nucleotide-gated K+ 4	Hcn4	1.34142
hypoxia-inducible factor 1, alpha subunit inhibitor	Hif1an	3.45418
immunity-related GTPase family M member 1	Irgm1	1.58304
IMP3, U3 small nucleolar ribonucleoprotein	Imp3	3.43576
INO80 complex subunit C	Ino80c	6.64386
intercellular adhesion molecule 1	Icam1	3.4844
interferon activated gene 202B	Ifi202b	3.02024
interferon activated gene 204	Ifi204	1.87892
interferon activated gene 205	Ifi205	2.892
interferon inducible GTPase 1	Iigp1	4.42854
interferon regulatory factor 9	Irf9	6.64386
interferon-induced protein with tetratricopeptide repeats 1	Ifit1	2.38405
interferon-induced protein with tetratricopeptide repeats 2	Ifit2	3.48697
interferon-induced protein with tetratricopeptide repeats 3	Ifit3	2.91705
interferon, alpha-inducible protein 27 like 2B	Ifi27l2b	6.64386
interleukin 6	Il6	6.64386
interleukin-1 receptor-associated kinase 2	Irak2	6.64386
intraflagellar transport 57	Ift57	6.64386
ISG15 ubiquitin-like modifier	Isg15	1.15251
isochorismatase domain containing 1	Isoc1	3.26784
jumonji domain containing 8	Jmjd8	6.64386
jun B proto-oncogene	Junb	2.13258
jun proto-oncogene	Jun	3.71677
Jupiter microtubule associated homolog 2	Jpt2	1.03492
keratin 2	Krt2	6.64386
keratin 6A	Krt6a	1.42331
keratin 79	Krt79	2.0769
KTI12 homolog, chromatin associated	Kti12	3.79878
lactotransferrin	Ltf	6.64386
lin-54 DREAM MuvB core complex component	Lin54	6.64386
lipase, hormone sensitive	Lipe	6.64386
lipocalin 2	Lcn2	1.83512
lysine (K)-specific demethylase 5A	Kdm5a	6.64386
macrophage immunometabolism regulator	Macir	6.64386
mediator complex subunit 25	Med25	2.04509
microtubule-associated protein 1 A	Map1a	1.81517
mitofusin 2	Mfn2	6.64386
mitogen-activated protein kinase 1 interacting protein 1-like	Mapk1ip1l	1.60644
motile sperm domain containing 3	Mospd3	6.64386
NF-kappaB repressing factor	Nkrf	6.64386
nitric oxide synthase 2, inducible	Nos2	3.36569
NME/NM23 nucleoside diphosphate kinase 3	Nme3	6.64386
NSL1, MIS12 kinetochore complex component	Nsl1	6.64386
nuclear factor of kappa light polypeptide gene enhancer in B cells inhibitor, zeta	Nfkbiz	6.64386
nuclear receptor binding SET domain protein 2	Nsd2	6.64386
nuclear receptor coactivator 2	Ncoa2	6.64386
oncostatin M receptor	Osmr	6.64386
ornithine decarboxylase, structural 1	Odc1	2.04684
pleckstrin homology domain containing, family A (phosphoinositide binding specific) member 1	Plekha1	6.64386
poly (ADP-ribose) polymerase family, member 14	Parp14	2.50233
poly (ADP-ribose) polymerase family, member 9	Parp9	1.04264
PR domain containing 16	Prdm16	1.29514
prostaglandin-endoperoxide synthase 2	Ptgs2	4.48845
proteasome (prosome, macropain) assembly chaperone 3	Psmg3	1.58496
protein phosphatase 6, regulatory subunit 2	Ppp6r2	6.64386
prothymosin alpha	Ptma	1.04334
Rab geranylgeranyl transferase, a subunit	Rabggta	6.64386
radical S-adenosyl methionine domain containing 2	Rsad2	2.39424
ras homolog family member B	Rhob	1.33457
ras responsive element binding protein 1	Rreb1	6.64386
receptor (TNFRSF)-interacting serine-threonine kinase 2	Ripk2	3.5277
Rho family GTPase 1	Rnd1	6.64386
RIKEN cDNA 1110059G10 gene	1110059G10Rik	3.54868
RIKEN cDNA 9930104L06 gene	9930104L06Rik	6.64386
RING1 and YY1 binding protein	Rybp	3.4079
RNA binding motif protein 14	Rbm14	5.19251
RNA polymerase I subunit H	Polr1h	6.64386
S100 calcium binding protein A1	S100a1	6.64386
schlafen 5	Slfn5	2.09559
selectin, platelet	Selp	4.64593
sequestosome 1	Sqstm1	1.6248
serine (or cysteine) peptidase inhibitor, clade C (antithrombin), member 1	Serpinc1	1.06488
serine (or cysteine) peptidase inhibitor, clade E, member 1	Serpine1	3.22048
serum amyloid A 3	Saa3	6.64386
SH3 and multiple ankyrin repeat domains 3	Shank3	6.64386
SHQ1 homolog (S. cerevisiae)	Shq1	6.64386
SMG7 nonsense mediated mRNA decay factor	Smg7	6.64386
solute carrier family 39 (metal ion transporter), member 8	Slc39a8	1.11836
sprouty RTK signaling antagonist 4	Spry4	6.64386
SR-related CTD-associated factor 1	Scaf1	6.64386
T cell specific GTPase 2	Tgtp2	6.04389
tetratricopeptide repeat domain 39B	Ttc39b	6.64386
thioredoxin domain containing 9	Txndc9	1.20163
three prime repair exonuclease 1	Trex1	2.63645
thymosin, beta 10	Tmsb10	1.43563
thymosin, beta 4, X chromosome	Tmsb4x	1.12961
tigger transposable element derived 4	Tigd4	1.99783
toll-like receptor 2	Tlr2	3.09491
TRAF type zinc finger domain containing 1	Trafd1	2.3471
transforming growth factor beta regulated gene 1	Tbrg1	6.64386
transmembrane p24 trafficking protein 3	Tmed3	6.64386
transporter 1, ATP-binding cassette, sub-family B (MDR/TAP)	Tap1	1.65718
tripartite motif-containing 21	Trim21	6.64386
tripartite motif-containing 30A	Trim30a	2.52105
tumor necrosis factor, alpha-induced protein 2	Tnfaip2	3.2368
tumor necrosis factor, alpha-induced protein 3	Tnfaip3	4.55428
twinkle mtDNA helicase	Twnk	6.64386
ubiquitin D	Ubd	3.70487
ubiquitin specific peptidase 30	Usp30	6.64386
ubiquitin-conjugating enzyme E2S	Ube2s	6.64386
UDP-N-acetylglucosamine pyrophosphorylase 1	Uap1	2.0939
v-maf musculoaponeurotic fibrosarcoma oncogene family, protein F (avian)	Maff	5.01529
vascular cell adhesion molecule 1	Vcam1	4.81132
WD repeat domain 4	Wdr4	6.64386
Z-DNA binding protein 1	Zbp1	6.64386
zinc finger and SCAN domain containing 26	Zscan26	6.64386
zinc finger protein 36	Zfp36	4.71666
zinc finger protein 36, C3H type-like 1	Zfp36l1	3.02201
zinc finger protein 706	Zfp706	1.55582
zinc finger, CCCH-type with G patch domain	Zgpat	6.64386
zinc finger, CCHC domain containing 2	Zcchc2	2.68167
zinc finger, DHHC domain containing 20	Zdhhc20	6.64386

## Sheet: Liver
Protein Name	Protein Symbol	Log2 Fold Change
RIKEN cDNA 2310011J03 gene	2310011J03Rik	5.20551
abhydrolase domain containing 18	Abhd18	4.24184
aconitate decarboxylase 1	Acod1	4.32178
a disintegrin-like and metallopeptidase (reprolysin type) with thrombospondin type 1 motif, 1	Adamts1	1.0321
a disintegrin-like and metallopeptidase (reprolysin type) with thrombospondin type 1 motif, 4	Adamts4	2.31034
adenylate kinase 6	Ak6	1.68616
A kinase (PRKA) anchor protein (gravin) 12	Akap12	1.8168
arginase, liver	Arg1	1.1846
Rho guanine nucleotide exchange factor (GEF) 37	Arhgef37	1.7941
AT rich interactive domain 5B (MRF1-like)	Arid5b	6.64386
apoptosis, caspase activation inhibitor	Aven	1.83228
beta-2 microglobulin	B2m	2.02006
B cell leukemia/lymphoma 11B	Bcl11b	1.31904
BTG anti-proliferation factor 1	Btg1	1.58352
coiled-coil domain containing 154	Ccdc154	2.37657
chemokine (C-C motif) ligand 2	Ccl2	3.8673
CD14 antigen	Cd14	2.80405
CD44 antigen	Cd44	1.93093
cadherin 16	Cdh16	6.64386
cadherin 6	Cdh6	6.64386
CDK5 regulatory subunit associated protein 2	Cdk5rap2	4.62988
CCAAT/enhancer binding protein (C/EBP), beta	Cebpb	2.18078
centromere protein J	Cenpj	2.5741
centrosomal protein 152	Cep152	6.64386
chromogranin A	Chga	6.64386
catechol-O-methyltransferase	Comt	1.05658
coronin, actin binding protein, 2B	Coro2b	6.64386
chemokine (C-X-C motif) ligand 1	Cxcl1	4.59759
chemokine (C-X-C motif) ligand 10	Cxcl10	6.64386
chemokine (C-X-C motif) ligand 11	Cxcl11	6.64386
chemokine (C-X-C motif) ligand 9	Cxcl9	6.64386
divergent protein kinase domain 1A	Dipk1a	2.47508
deltex 3-like, E3 ubiquitin ligase	Dtx3l	1.28155
ER membrane protein complex subunit 10	Emc10	1.7995
E26 avian leukemia oncogene 1, 5' domain	Ets1	2.18047
exonuclease 1	Exo1	1.81476
fibroblast growth factor 23	Fgf23	6.64386
fos-like antigen 1	Fosl1	2.08678
fos-like antigen 2	Fosl2	2.93112
forkhead box C2	Foxc2	2.11303
forkhead box O1	Foxo1	1.53705
follistatin	Fst	1.3454
FYVE and coiled-coil domain containing 1	Fyco1	6.64386
glutamyl-tRNA(Gln) amidotransferase, subunit C	Gatc	1.27501
guanylate binding protein 2	Gbp2	3.00018
guanylate binding protein 2b	Gbp2b	3.87725
guanylate binding protein 3	Gbp3	3.51854
guanylate binding protein 5	Gbp5	3.50932
GTP cyclohydrolase 1	Gch1	1.97085
gap junction protein, alpha 1	Gja1	2.46963
GTPase, very large interferon inducible, family member 2	Gvin2	3.16076
huntingtin-associated protein 1	Hap1	2.24458
histone deacetylase 8	Hdac8	1.53456
heterogeneous nuclear ribonucleoprotein C	Hnrnpc	2.44652
intercellular adhesion molecule 1	Icam1	3.06712
interferon activated gene 202B	Ifi202b	1.94073
interferon activated gene 204	Ifi204	2.08372
interferon activated gene 205	Ifi205	1.67265
interferon-induced protein with tetratricopeptide repeats 1	Ifit1	3.10283
interferon-induced protein with tetratricopeptide repeats 2	Ifit2	1.7966
interferon-induced protein with tetratricopeptide repeats 3	Ifit3	1.58496
interferon-related developmental regulator 1	Ifrd1	1.51551
Immunoglobulin heavy constant gamma 3	Ighg3	6.64386
interferon inducible GTPase 1	Iigp1	3.01489
inhibitor of kappaB kinase epsilon	Ikbke	2.16157
interleukin 6	Il6	5.2944
inositol monophosphatase 2	Impa2	4.37532
inhibin beta-A	Inhba	1.9042
interferon regulatory factor 1	Irf1	6.64386
immunity-related GTPase family M member 1	Irgm1	2.17281
ISG15 ubiquitin-like modifier	Isg15	2.54942
interferon-stimulated protein	Isg20	1.40654
inositol 1,4,5-trisphosphate 3-kinase C	Itpkc	2.06385
jumonji, AT rich interactive domain 2	Jarid2	1.17121
jun proto-oncogene	Jun	2.36149
jun B proto-oncogene	Junb	4.02139
jun D proto-oncogene	Jund	1.09356
KDM1 lysine (K)-specific demethylase 6B	Kdm6b	2.16285
kinesin family member 24	Kif24	1.72901
layilin	Layn	6.64386
lipocalin 2	Lcn2	2.71238
LSM5 homolog, U6 small nuclear RNA and mRNA degradation associated	Lsm5	5.34993
v-maf musculoaponeurotic fibrosarcoma oncogene family, protein F (avian)	Maff	1.49108
mitogen-activated protein kinase 6	Mapk6	6.64386
mitochondrial calcium uptake family, member 3	Micu3	2.24519
myeloid nuclear differentiation antigen like	Mndal	2.08474
mannose receptor, C type 2	Mrc2	6.64386
myelin regulatory factor	Myrf	1.83956
N(alpha)-acetyltransferase 38, NatC auxiliary subunit	Naa38	1.93885
Ngfi-A binding protein 2	Nab2	6.64386
NCK interacting protein with SH3 domain	Nckipsd	6.64386
nuclear factor of kappa light polypeptide gene enhancer in B cells inhibitor, zeta	Nfkbiz	6.64386
nocturnin	Noct	6.64386
nitric oxide synthase 2, inducible	Nos2	1.78409
neuropilin 1	Nrp1	6.64386
origin recognition complex, subunit 2	Orc2	1.7137
poly (ADP-ribose) polymerase family, member 14	Parp14	2.89259
poly (ADP-ribose) polymerase family, member 9	Parp9	1.2756
pyruvate dehydrogenase kinase, isoenzyme 2	Pdk2	6.64386
6-phosphofructo-2-kinase/fructose-2,6-biphosphatase 2	Pfkfb2	3.60893
pleckstrin homology like domain, family A, member 1	Phlda1	6.64386
plasminogen activator, urokinase	Plau	1.09221
phospholipase B1	Plb1	3.51627
prostaglandin-endoperoxide synthase 2	Ptgs2	3.14503
protein tyrosine phosphatase, non-receptor type 5	Ptpn5	1.29572
PWP1 homolog, endonuclein	Pwp1	1.35163
RAB24, member RAS oncogene family	Rab24	1.92067
retroelement silencing factor 1	Resf1	6.64386
ral guanine nucleotide dissociation stimulator,-like 1	Rgl1	3.28983
ras homolog family member B	Rhob	1.17568
RAB6A GEF complex partner 1	Ric1	6.64386
receptor (TNFRSF)-interacting serine-threonine kinase 2	Ripk2	3.09424
regulator of microtubule dynamics 2	Rmdn2	6.64386
Rho family GTPase 1	Rnd1	6.64386
ribosomal protein L39	Rpl39	1.35219
radical S-adenosyl methionine domain containing 2	Rsad2	2.37518
sterile alpha motif domain containing 4B	Samd4b	1.04334
SAM domain and HD domain, 1	Samhd1	1.09018
syndecan binding protein (syntenin) 2	Sdcbp2	6.64386
selectin, endothelial cell	Sele	6.64386
selectin, platelet	Selp	3.57143
sema domain, transmembrane domain (TM), and cytoplasmic domain, (semaphorin) 6D	Sema6d	6.64386
serine (or cysteine) peptidase inhibitor, clade E, member 1	Serpine1	2.45523
serine (or cysteine) peptidase inhibitor, clade I, member 1	Serpini1	2.45786
small G protein signaling modulator 3	Sgsm3	3.51261
solute carrier family 7 (cationic amino acid transporter, y+ system), member 2	Slc7a2	6.64386
schlafen 5	Slfn5	1.75446
SRY (sex determining region Y)-box 13	Sox13	2.88811
SRY (sex determining region Y)-box 6	Sox6	1.84519
trans-acting transcription factor 1	Sp1	2.16479
sequestosome 1	Sqstm1	1.27083
ST3 beta-galactoside alpha-2,3-sialyltransferase 1	St3gal1	1.52406
syntaxin 11	Stx11	6.64386
transporter 1, ATP-binding cassette, sub-family B (MDR/TAP)	Tap1	1.79826
TAP binding protein	Tapbp	1.38128
TAP binding protein-like	Tapbpl	1.12961
Tax1 (human T cell leukemia virus type I) binding protein 1	Tax1bp1	1.79452
transcription elongation factor, mitochondrial	Tefm	6.64386
T cell specific GTPase 2	Tgtp2	4.45615
toll-like receptor 2	Tlr2	3.97536
toll-like receptor 4	Tlr4	6.64386
transmembrane and tetratricopeptide repeat containing 4	Tmtc4	1.79535
tumor necrosis factor, alpha-induced protein 2	Tnfaip2	2.36177
tumor necrosis factor, alpha-induced protein 3	Tnfaip3	2.34056
TRAF type zinc finger domain containing 1	Trafd1	1.92182
tetratricopeptide repeat and ankyrin repeat containing 1	Trank1	3.36765
three prime repair exonuclease 1	Trex1	1.86711
tribbles pseudokinase 1	Trib1	6.64386
tripartite motif-containing 30A	Trim30a	2.53356
TRM2 tRNA methyltransferase 2B	Trmt2b	5.67925
transient receptor potential cation channel, subfamily M, member 5	Trpm5	6.64386
transient receptor potential cation channel, subfamily M, member 7	Trpm7	2.42008
tetratricopeptide repeat domain 39B	Ttc39b	1.76681
titin	Ttn	1.39561
UDP-N-acetylglucosamine pyrophosphorylase 1	Uap1	1.56608
ubiquitin D	Ubd	3.88235
UBX domain protein 2A	Ubxn2a	2.01507
uridine-cytidine kinase 1-like 1	Uckl1	1.10568
ubiquitin specific peptidase 53	Usp53	5.78566
vascular cell adhesion molecule 1	Vcam1	5.28662
Werner helicase interacting protein 1	Wrnip1	1.50538
zinc finger, CCHC domain containing 10	Zcchc10	6.64386
zinc finger protein 36	Zfp36	6.54859
zinc finger protein 36, C3H type-like 1	Zfp36l1	2.74911
zinc finger protein 36, C3H type-like 2	Zfp36l2	1.33285
zinc finger protein 60	Zfp60	2.09828
zinc and ring finger 1	Znrf1	2.11003

## Sheet: Kidney
Protein Name	Protein Symbol	Log2 Fold Change
RIKEN cDNA 5031439G07 gene	5031439G07Rik	2.24853
aconitate decarboxylase 1	Acod1	1.70221
adrenergic receptor, beta 1	Adrb1	1.05728
apical junction component 1	Ajm1	2.50131
alkB homolog 3, alpha-ketoglutarate-dependent dioxygenase	Alkbh3	1.29514
angiopoietin-like 3	Angptl3	2.57531
activating transcription factor 6	Atf6	2.38377
beta-2 microglobulin	B2m	1.46258
UDP-Gal:betaGal beta 1,3-galactosyltransferase, polypeptide 6	B3galt6	6.64386
UDP-GlcNAc:betaGal beta-1,3-N-acetylglucosaminyltransferase 2	B3gnt2	1.55385
B cell receptor associated protein 29	Bcap29	2.02148
BRCA1 interacting protein C-terminal helicase 1	Brip1	3.00288
Ca2+-dependent activator protein for secretion 2	Cadps2	2.12928
caspase 1	Casp1	1.85639
coiled-coil domain containing 127	Ccdc127	6.64386
coiled-coil domain containing 186	Ccdc186	1.20602
chemokine (C-C motif) ligand 2	Ccl2	3.68392
CD274 antigen	Cd274	1.9749
CD55 molecule, decay accelerating factor for complement	Cd55	1.80777
cadherin 6	Cdh6	2.59908
centrosomal protein 152	Cep152	5.01534
complement factor B	Cfb	2.3584
chemokine-like receptor 1	Cmklr1	2.36205
cytidine monophosphate (UMP-CMP) kinase 2, mitochondrial	Cmpk2	1.92562
collagen, type IX, alpha 2	Col9a2	3.66494
cartilage oligomeric matrix protein	Comp	1.37518
cathepsin C	Ctsc	2.45154
chemokine (C-X3-C motif) ligand 1	Cx3cl1	2.95717
chemokine (C-X-C motif) ligand 9	Cxcl9	6.64386
Fas death domain-associated protein	Daxx	1.36681
DEXH (Asp-Glu-X-His) box polypeptide 58	Dhx58	1.09963
Dmx-like 2	Dmxl2	5.72345
dpy-19-like 3 (C. elegans)	Dpy19l3	1.23695
deltex 3-like, E3 ubiquitin ligase	Dtx3l	1.46728
deltex 4, E3 ubiquitin ligase	Dtx4	6.64386
dishevelled segment polarity protein 2	Dvl2	6.64386
decapping exoribonuclease	Dxo	1.12367
eukaryotic translation initiation factor 2, subunit 3, structural gene Y-linked	Eif2s3y	6.64386
estrogen receptor 2 (beta)	Esr2	1.25217
coagulation factor X	F10	1.04893
family with sequence similarity 117, member A	Fam117a	6.64386
FAM3 metabolism regulating signaling molecule C	Fam3c	1.82253
Fanconi anemia, complementation group C	Fancc	1.68885
fibulin 1	Fbln1	2.4518
fibulin 2	Fbln2	2.93753
ferredoxin-fold anticodon binding domain containing 1	Fdxacb1	3.38419
FBJ osteosarcoma oncogene	Fos	6.64386
forkhead box C2	Foxc2	3.09559
forkhead box O6	Foxo6	3.8677
fyn-related kinase	Frk	1.61495
guanylate binding protein 2	Gbp2	2.22527
guanylate binding protein 2b	Gbp2b	3.91896
guanylate binding protein 3	Gbp3	2.39177
guanylate binding protein 5	Gbp5	4.92922
vitamin D binding protein	Gc	6.64386
guanine nucleotide binding protein, alpha stimulating, olfactory type	Gnal	1.68885
guanine nucleotide binding protein (G protein), gamma transducing activity polypeptide 2	Gngt2	2.02503
glucosamine-6-phosphate deaminase 2	Gnpda2	2.40272
glutathione S-transferase, theta 3	Gstt3	6.64386
GTPase, very large interferon inducible, family member 2	Gvin2	2.6133
histocompatibility 2, K1, K region	H2-K1	2.36793
hypoxia-inducible factor 1, alpha subunit inhibitor	Hif1an	6.64386
hexokinase 2	Hk2	1.68392
hemicentin 2	Hmcn2	6.64386
heparanase	Hpse	1.37518
interferon activated gene 202B	Ifi202b	2.42707
interferon activated gene 204	Ifi204	2.10367
interferon-induced protein 44	Ifi44	1.95829
interferon-induced protein with tetratricopeptide repeats 1	Ifit1	1.76043
interferon-induced protein with tetratricopeptide repeats 2	Ifit2	2.27709
interferon-induced protein with tetratricopeptide repeats 3	Ifit3	2.33828
interferon-related developmental regulator 1	Ifrd1	1.01078
interferon inducible GTPase 1	Iigp1	5.32377
inhibitor of kappaB kinase epsilon	Ikbke	1.95494
INTS3 and NABP interacting protein	Inip	1.23634
interleukin-1 receptor-associated kinase 2	Irak2	3.00432
interferon regulatory factor 7	Irf7	1.14926
interferon regulatory factor 8	Irf8	1.10836
immunity-related GTPase family M member 1	Irgm1	1.79535
ISG15 ubiquitin-like modifier	Isg15	1.18269
interferon-stimulated protein	Isg20	1.45891
inter-alpha (globulin) inhibitor H5	Itih5	2.5924
jun proto-oncogene	Jun	2.21039
jun B proto-oncogene	Junb	2.7941
lysine (K)-specific demethylase 5B	Kdm5b	1.3173
kinesin family member 24	Kif24	2.75724
kelch domain containing 7A	Klhdc7a	1.69377
keratin 74	Krt74	2.43029
lipocalin 2	Lcn2	2.53381
LIM domain binding 3	Ldb3	1.83512
v-maf musculoaponeurotic fibrosarcoma oncogene family, protein F (avian)	Maff	1.33171
v-maf musculoaponeurotic fibrosarcoma oncogene family, protein G (avian)	Mafg	1.03703
mediator complex subunit 4	Med4	4.1112
mesoderm specific transcript	Mest	6.64386
microfibrillar-associated protein 3	Mfap3	6.64386
mortality factor 4 like 2	Morf4l2	1.2552
mitochondrial ribosomal protein S21	Mrps21	1.67446
nuclear factor of kappa light polypeptide gene enhancer in B cells inhibitor, zeta	Nfkbiz	6.64386
nicotinamide nucleotide adenylyltransferase 1	Nmnat1	1.27917
nitric oxide synthase 2, inducible	Nos2	1.74287
NSA2 ribosome biogenesis homolog	Nsa2	5.37737
2'-5' oligoadenylate synthetase-like 2	Oasl2	2.40054
OCRL, inositol polyphosphate-5-phosphatase	Ocrl	2.58664
oxidized low density lipoprotein (lectin-like) receptor 1	Olr1	2.1398
oncostatin M receptor	Osmr	1.70752
pannexin 1	Panx1	2.18587
poly (ADP-ribose) polymerase family, member 14	Parp14	2.543
piccolo (presynaptic cytomatrix protein)	Pclo	1.43456
phosphodiesterase 4C, cAMP specific	Pde4c	1.00935
6-phosphofructo-2-kinase/fructose-2,6-biphosphatase 2	Pfkfb2	3.04317
phosphatidylinositol-4-phosphate 5-kinase, type 1 alpha	Pip5k1a	1.17441
phospholipase B domain containing 1	Plbd1	2.41116
pleckstrin homology domain containing, family A member 6	Plekha6	6.64386
proteolipid protein 2	Plp2	1.57531
RNA polymerase I subunit F	Polr1f	6.64386
RNA polymerase I subunit H	Polr1h	1.75574
periostin, osteoblast specific factor	Postn	6.64386
peptidylprolyl isomerase (cyclophilin)-like 4	Ppil4	1.16414
proteasome (prosome, macropain) subunit, beta type 10	Psmb10	1.10367
prostaglandin-endoperoxide synthase 2	Ptgs2	4.19755
PTK2 protein tyrosine kinase 2 beta	Ptk2b	6.64386
protein tyrosine phosphatase, receptor type, N	Ptprn	6.64386
receptor (TNFRSF)-interacting serine-threonine kinase 2	Ripk2	1.58207
receptor-interacting serine-threonine kinase 4	Ripk4	6.64386
ring finger protein 14	Rnf14	1.43563
roundabout guidance receptor 3	Robo3	6.64386
radical S-adenosyl methionine domain containing 2	Rsad2	3.73834
arginine/serine-rich coiled-coil 1	Rsrc1	6.64386
scinderin	Scin	1.35558
SEC11 homolog C, signal peptidase complex subunit	Sec11c	1.44784
selectin, platelet	Selp	2.92714
sialic acid binding Ig-like lectin 1, sialoadhesin	Siglec1	3.50589
sirtuin 7	Sirt7	2.54696
schlafen 5	Slfn5	1.21785
small integral membrane protein 4	Smim4	1.36289
sortilin-related VPS10 domain containing receptor 2	Sorcs2	2.31267
scavenger receptor cysteine rich family, 5 domains	Ssc5d	2.4049
staufen double-stranded RNA binding protein 2	Stau2	1.54003
syntaxin 11	Stx11	1.00288
spectrin repeat containing, nuclear envelope 1	Syne1	1.61824
transporter 1, ATP-binding cassette, sub-family B (MDR/TAP)	Tap1	1.59072
transporter 2, ATP-binding cassette, sub-family B (MDR/TAP)	Tap2	1.08542
TAP binding protein	Tapbp	1.37351
transcription elongation factor A like 9	Tceal9	1.56998
transcription factor B1, mitochondrial	Tfb1m	2.7126
T cell specific GTPase 2	Tgtp2	5.26292
translocase of inner mitochondrial membrane 17a	Timm17a	6.64386
toll-like receptor 2	Tlr2	2.7914
transmembrane protein 120A	Tmem120a	1.13291
transmembrane protein 266	Tmem266	4.06368
transmembrane protein 33	Tmem33	1.13159
tumor necrosis factor, alpha-induced protein 2	Tnfaip2	1.25942
tumor necrosis factor, alpha-induced protein 3	Tnfaip3	2.48311
TRAF type zinc finger domain containing 1	Trafd1	1.6893
tripartite motif-containing 26	Trim26	6.64386
tripartite motif-containing 30A	Trim30a	1.93734
transient receptor potential cation channel, subfamily C, member 4 associated protein	Trpc4ap	1.66084
transient receptor potential cation channel, subfamily M, member 1	Trpm1	1.7761
TSPY-like 2	Tspyl2	1.76469
ubiquitin-conjugating enzyme E2L 6	Ube2l6	1.01863
ubiquilin-like	Ubqlnl	1.29396
UDP glucuronosyltransferase 1 family, polypeptide A1	Ugt1a1	2.78157
ubiquitin specific peptidase 18	Usp18	2.95382
vascular cell adhesion molecule 1	Vcam1	4.16591
zinc finger, DHHC domain containing 7	Zdhhc7	1.60502
zinc finger protein 36	Zfp36	6.20067
zinc finger protein 36, C3H type-like 1	Zfp36l1	1.90034
