# Supplementary material for: Molecular Framework of Mouse Endothelial Cell Dysfunction during Inflammation: A Proteomics Approach
Source: Int J Mol Sci. 2022 Jul 29;23(15):8399. doi: 10.3390/ijms23158399 (PMC9369400; doi:10.3390/ijms23158399)
Supplement: Supplementary file 1 [file ijms-23-08399-s001.zip › Animal Organ Morphogensis GO BP.xlsx]

## Sheet: Kidney
Protein Name	Protein Symbol	Log2 Fold Change
laminin, alpha 5	Lama5	-1.074
Friend leukemia integration 1	Fli1	-1.56918
Eph receptor B4	Ephb4	-1.43831
TEK receptor tyrosine kinase	Tek	-1.30045
programmed cell death 4	Pdcd4	-4.23786
refilin B	Rflnb	-2.07704
SRY (sex determining region Y)-box 17	Sox17	-2.53952
plasminogen activator, urokinase	Plau	-2.05289
aryl-hydrocarbon receptor	Ahr	-1.62149
WW domain containing transcription regulator 1	Wwtr1	-1.13606
hyaluronoglucosaminidase 2	Hyal2	-2.00578
insulin-like growth factor binding protein 5	Igfbp5	-1.28983
Meis homeobox 2	Meis2	-1.32554
fibronectin leucine rich transmembrane protein 2	Flrt2	-1.5649
fibroblast growth factor 1	Fgf1	-1.52284
low density lipoprotein receptor-related protein 5	Lrp5	-1.88897
catenin beta interacting protein 1	Ctnnbip1	-1.20756
transmembrane protein 119	Tmem119	-1.45403
intraflagellar transport 80	Ift80	-6.64386
MDS1 and EVI1 complex locus	Mecom	-6.64386
nectin cell adhesion molecule 1	Nectin1	-2.27928
forkhead box O3	Foxo3	-3.08314
gap junction protein, alpha 5	Gja5	-6.64386
hematopoietically expressed homeobox	Hhex	-6.64386
integrin alpha 8	Itga8	-1.63487
delta like canonical Notch ligand 4	Dll4	-6.64386
ADP-ribosylation factor-like 13B	Arl13b	-6.64386
GATA binding protein 2	Gata2	-1.68501
myosin XV	Myo15	-6.64386
