# Supplementary material for: Molecular Framework of Mouse Endothelial Cell Dysfunction during Inflammation: A Proteomics Approach
Source: Int J Mol Sci. 2022 Jul 29;23(15):8399. doi: 10.3390/ijms23158399 (PMC9369400; doi:10.3390/ijms23158399)
Supplement: Supplementary file 1 [file ijms-23-08399-s001.zip › Cellular Response to Cytokine Stimulus GO BP.xlsx]

## Sheet: Lung 4 hr
Protein Name	Protein Symbol	Log2 Fold Change
Oncostatin M receptor	Osm	6.64386
serum amyloid A 3	Saa3	6.64386
colony stimulating factor 1 (macrophage)	Csf1	2.58015
interleukin 6	Il6	6.64386
chemokine (C-C motif) ligand 2	Ccl2	4.76474
chemokine (C-X-C motif) ligand 1	Cxcl1	6.64386
intercellular adhesion molecule 1	Icam1	3.4844
interferon activated gene 204	Ifi204	1.87892
chemokine (C-X-C motif) ligand 10	Cxcl10	6.28812
serine (or cysteine) peptidase inhibitor, clade E, member 1	Serpine1	3.22048
zinc finger protein 36	Zfp36	4.71666
zinc finger protein 36, C3H type-like 1	Zfp36l1	3.02201
nitric oxide synthase 2, inducible	Nos2	3.36569
aconitate decarboxylase 1	Acod1	4.70116
receptor (TNFRSF)-interacting serine-threonine kinase 2	Ripk2	3.5277
apolipoprotein A-I	Apoa1	1.34993
selectin, platelet	Selp	4.64593
guanylate binding protein 2b	Gbp2b	3.31716
poly (ADP-ribose) polymerase family, member 14	Parp14	2.50233
immunity-related GTPase family M member 1	Irgm1	1.58304
guanylate binding protein 3	Gbp3	3.64016
interferon-induced protein with tetratricopeptide repeats 2	Ifit2	3.48697
interferon-induced protein with tetratricopeptide repeats 1	Ifit1	2.38405
ISG15 ubiquitin-like modifier	Isg15	1.15251
interferon-induced protein with tetratricopeptide repeats 3	Ifit3	2.91705
poly (ADP-ribose) polymerase family, member 9	Parp9	1.04264
interleukin-1 receptor-associated kinase 2	Irak2	6.64386
guanylate binding protein 5	Gbp5	5.09153
interferon activated gene 205	Ifi205	2.892
CDC42 effector protein (Rho GTPase binding) 2	Cdc42ep2	1.58736
2'-5' oligoadenylate synthetase-like 1	Oasl1	2.92505
three prime repair exonuclease 1	Trex1	2.63645
cell death inducing Trp53 target 1	Cdip1	6.64386
toll-like receptor 2	Tlr2	3.09491
Z-DNA binding protein 1	Zbp1	6.64386
sprouty RTK signaling antagonist 4	Spry4	6.64386
guanylate binding protein 2	Gbp2	3.64143

## Sheet: Liver 4 hr
Protein Name	Protein Symbol	Log2 Fold Change
poly (ADP-ribose) polymerase family, member 14	Parp14	2.89259
interferon-induced protein with tetratricopeptide repeats 1	Ifit1	3.10283
guanylate binding protein 5	Gbp5	3.50932
immunity-related GTPase family M member 1	Irgm1	2.17281
aconitate decarboxylase 1	Acod1	4.32178
nitric oxide synthase 2, inducible	Nos2	1.78409
SAM domain and HD domain, 1	Samhd1	1.09018
guanylate binding protein 3	Gbp3	3.51854
selectin, platelet	Selp	3.57143
poly (ADP-ribose) polymerase family, member 9	Parp9	1.2756
interferon-induced protein with tetratricopeptide repeats 3	Ifit3	1.58496
guanylate binding protein 2b	Gbp2b	3.87725
guanylate binding protein 2	Gbp2	3.00018
interferon activated gene 205	Ifi205	1.67265
myeloid nuclear differentiation antigen like	Mndal	2.08474
interferon-induced protein with tetratricopeptide repeats 2	Ifit2	1.7966
toll-like receptor 2	Tlr2	3.97536
interferon activated gene 204	Ifi204	2.08372
interleukin 6	Il6	5.2944
ISG15 ubiquitin-like modifier	Isg15	2.54942
zinc finger protein 36, C3H type-like 1	Zfp36l1	2.74911
zinc finger protein 36, C3H type-like 2	Zfp36l2	1.33285
serine (or cysteine) peptidase inhibitor, clade E, member 1	Serpine1	2.45523
receptor (TNFRSF)-interacting serine-threonine kinase 2	Ripk2	3.09424
three prime repair exonuclease 1	Trex1	1.86711
AT rich interactive domain 5B (MRF1-like)	Arid5b	6.64386
zinc finger protein 36	Zfp36	6.54859
arginase, liver	Arg1	1.1846
chemokine (C-C motif) ligand 2	Ccl2	3.8673
intercellular adhesion molecule 1	Icam1	3.06712
chemokine (C-X-C motif) ligand 1	Cxcl1	4.59759
chemokine (C-X-C motif) ligand 10	Cxcl10	6.64386
syntaxin 11	Stx11	6.64386
UBX domain protein 2A	Ubxn2a	2.01507
chemokine (C-X-C motif) ligand 11	Cxcl11	6.64386
CCAAT/enhancer binding protein (C/EBP), beta	Cebpb	2.18078
inhibitor of kappaB kinase epsilon	Ikbke	2.16157
chemokine (C-X-C motif) ligand 9	Cxcl9	6.64386
interferon regulatory factor 1	Irf1	6.64386
toll-like receptor 4	Tlr4	6.64386
jumonji, AT rich interactive domain 2	Jarid2	1.17121

## Sheet: Kidney 4 hr
Protein Name	Protein Symbol	Log2 Fold Change
poly (ADP-ribose) polymerase family, member 14	Parp14	2.543
guanylate binding protein 5	Gbp5	4.92922
interferon-induced protein with tetratricopeptide repeats 1	Ifit1	1.76043
immunity-related GTPase family M member 1	Irgm1	1.79535
interferon-induced protein with tetratricopeptide repeats 3	Ifit3	2.33828
guanylate binding protein 2	Gbp2	2.22527
guanylate binding protein 3	Gbp3	2.39177
interferon-induced protein with tetratricopeptide repeats 2	Ifit2	2.27709
selectin, platelet	Selp	2.92714
guanylate binding protein 2b	Gbp2b	3.91896
interferon activated gene 204	Ifi204	2.10367
aconitate decarboxylase 1	Acod1	1.70221
ISG15 ubiquitin-like modifier	Isg15	1.18269
toll-like receptor 2	Tlr2	2.7914
nitric oxide synthase 2, inducible	Nos2	1.74287
hexokinase 2	Hk2	1.68392
2'-5' oligoadenylate synthetase-like 2	Oasl2	2.40054
receptor (TNFRSF)-interacting serine-threonine kinase 2	Ripk2	1.58207
zinc finger protein 36, C3H type-like 1	Zfp36l1	1.90034
UDP-GlcNAc:betaGal beta-1,3-N-acetylglucosaminyltransferase 2	B3gnt2	1.55385
interleukin-1 receptor-associated kinase 2	Irak2	3.00432
chemokine (C-C motif) ligand 2	Ccl2	3.68392
interferon regulatory factor 7	Irf7	1.14926
PTK2 protein tyrosine kinase 2 beta	Ptk2b	6.64386
RNA polymerase I subunit F	Twistnb	6.64386
inhibitor of kappaB kinase epsilon	Ikbke	1.95494
oncostatin M receptor	Osmr	1.70752
lysine (K)-specific demethylase 5B	Kdm5b	1.3173
chemokine (C-X3-C motif) ligand 1	Cx3cl1	2.95717
chemokine (C-X-C motif) ligand 9	Cxcl9	6.64386
syntaxin 11	Stx11	1.00288
zinc finger protein 36	Zfp36	6.20067
caspase 1	Casp1	1.85639
protein tyrosine phosphatase, receptor type, N	Ptprn	6.64386
interferon regulatory factor 8	Irf8	1.10836
