# Supplementary material for: Molecular Framework of Mouse Endothelial Cell Dysfunction during Inflammation: A Proteomics Approach
Source: Int J Mol Sci. 2022 Jul 29;23(15):8399. doi: 10.3390/ijms23158399 (PMC9369400; doi:10.3390/ijms23158399)
Supplement: Supplementary file 1 [file ijms-23-08399-s001.zip › Common and Unique Downregulated 24 hr Proteins.xlsx]

## Sheet: Lung
Protein Name	Protein Symbol	Log2 Fold Change
tubulin, beta 2B class IIB	Tubb2b	-6.64386
integrin beta 4	Itgb4	-1.17462
high mobility group box 1	Hmgb1	-1.11716
general transcription factor II I	Gtf2i	-1.06794
PTPRF interacting protein, binding protein 1 (liprin beta 1)	Ppfibp1	-2.18442
minichromosome maintenance complex component 4	Mcm4	-1.37707
growth factor receptor bound protein 10	Grb10	-1.39214
glutaminase	Gls	-6.64386
integrin alpha 3	Itga3	-1.33279
glucuronidase, beta	Gusb	-2.54793
tripartite motif-containing 25	Trim25	-1.36216
NADH:ubiquinone oxidoreductase subunit A8	Ndufa8	-1.0145
tRNA methyltransferase 11-2, pseudogene 2	Trmt112-ps2	-1.24469
chaperonin containing Tcp1, subunit 6b (zeta)	Cct6b	-1.60823
NADH:ubiquinone oxidoreductase core subunit V2	Ndufv2	-1.1016
cytoplasmic FMR1 interacting protein 2	Cyfip2	-1.0145
cadherin 13	Cdh13	-1.51046
SNF related kinase	Snrk	-1.2969
kinase insert domain protein receptor	Kdr	-1.93236
ribosomal protein S6 kinase, polypeptide 2	Rps6ka2	-6.64386
p21 (RAC1) activated kinase 1	Pak1	-6.64386
proteasome maturation protein	Pomp	-1.44222
ribosomal protein S15	Rps15	-1.7084
mitochondrial ribosomal protein S36	Mrps36	-2.78588
signal transducing adaptor family member 2	Stap2	-6.64386
mitochondrial ribosomal protein L27	Mrpl27	-1.17137
late endosomal/lysosomal adaptor, MAPK and MTOR activator 5	Lamtor5	-1.29336
small ubiquitin-like modifier 2	Sumo2	-2.9885
mitochondrial ribosomal protein S14	Mrps14	-2.45008
dynein light chain LC8-type 2	Dynll2	-1.191
transforming growth factor, beta receptor II	Tgfbr2	-1.8365
caveolin 2	Cav2	-1.74178
REST corepressor 3	Rcor3	-5.71786
tubulin, gamma complex associated protein 6	Tubgcp6	-2.09542
Pigy upstream reading frame	Pyurf	-3.22432
thyroid hormone receptor interactor 6	Trip6	-5.01159
BRCA2 and CDKN1A interacting protein	Bccip	-1.20091
kinesin family member 1B	Kif1b	-6.64386
replication factor C (activator 1) 2	Rfc2	-1.67116
activating signal cointegrator 1 complex subunit 1	Ascc1	-3.02327
widely-interspaced zinc finger motifs	Wiz	-2.9105
mitochondrial pyruvate carrier 2	Mpc2	-1.23786
protein kinase, cAMP dependent regulatory, type I beta	Prkar1b	-2.32916
cytochrome c oxidase subunit 6A1	Cox6a1	-1.16812
2-oxoglutarate and iron-dependent oxygenase domain containing 1	Ogfod1	-2.58208
abhydrolase domain containing 17A	Abhd17a	-6.64386
kinesin family member 16B	Kif16b	-2.45799
ribosomal protein S21	Rps21	-1.75633
tripartite motif-containing 21	Trim21	-3.85726
protein phosphatase 1B, magnesium dependent, beta isoform	Ppm1b	-3.8997
signal peptide peptidase like 2A	Sppl2a	-1.87303
adhesion G protein-coupled receptor A2	Adgra2	-6.64386
CD9 antigen	Cd9	-1.63935
SET and MYND domain containing 2	Smyd2	-6.64386
methionyl aminopeptidase 1	Metap1	-1.77103
trans-acting transcription factor 1	Sp1	-6.64386
centrin 2	Cetn2	-1.24811
glycerophosphodiester phosphodiesterase domain containing 5	Gdpd5	-3.07097
exostosin-like glycosyltransferase 2	Extl2	-2.25843
pleckstrin homology domain containing, family F (with FYVE domain) member 1	Plekhf1	-6.64386
kinesin family member 18B	Kif18b	-6.64386
dynein axonemal assembly factor 9	Dnaaf9	-4.1078
carboxypeptidase E	Cpe	-6.64386
death-associated protein	Dap	-6.64386
macoilin 1	Maco1	-6.64386
diphthamine biosynthesis 6	Dph6	-2.47393
spectrin repeat containing, nuclear envelope 2	Syne2	-1.23786
glutamine fructose-6-phosphate transaminase 2	Gfpt2	-6.64386
tRNA methyltransferase 61A	Trmt61a	-3.2109
peroxiredoxin like 2A	Prxl2a	-6.64386
inner centromere protein	Incenp	-6.64386
RIKEN cDNA 1810009A15 gene	1810009A15Rik	-2.9885
neuroguidin, EIF4E binding protein	Ngdn	-6.64386
interleukin 10 receptor, beta	Il10rb	-4.03505
centromere protein N	Cenpn	-6.64386
sortilin-related VPS10 domain containing receptor 2	Sorcs2	-5.50635
solute carrier family 11 (proton-coupled divalent metal ion transporters), member 2	Slc11a2	-6.64386
motile sperm domain containing 3	Mospd3	-6.64386
family with sequence similarity 32, member A	Fam32a	-2.8997
C-reactive protein, pentraxin-related	Crp	-1.06794
phospholipid phosphatase related 4	Plppr4	-1.191
StAR-related lipid transfer (START) domain containing 4	Stard4	-6.64386
intraflagellar transport 172	Ift172	-4.8365
myosin, heavy polypeptide 3, skeletal muscle, embryonic	Myh3	-1.23107
GTPase, IMAP family member 6	Gimap6	-4.38082
lipin 1	Lpin1	-6.64386
heart development protein with EGF-like domains 1	Heg1	-6.64386
polymerase (RNA) II (DNA directed) polypeptide L	Polr2l	-6.64386
fumarylacetoacetate hydrolase	Fah	-6.64386
ubiquitin specific peptidase 16	Usp16	-3.60823
transient receptor potential cation channel, subfamily A, member 1	Trpa1	-2.25843
RUS family member 1	Rusf1	-4.79586
ATPase, class I, type 8B, member 2	Atp8b2	-6.64386
Ca2+-dependent activator protein for secretion 2	Cadps2	-2.77596
desumoylating isopeptidase 1	Desi1	-3.1976
lymphocyte-activation gene 3	Lag3	-6.64386
RNA polymerase II associated protein 1	Rpap1	-6.64386
nurim (nuclear envelope membrane protein)	Nrm	-2.51457
centrosomal protein 97	Cep97	-6.64386
cilia and flagella associated protein 58	Cfap58	-2.14561
Tax1 (human T cell leukemia virus type I) binding protein 1	Tax1bp1	-4.32193
RIKEN cDNA 2610002M06 gene	2610002M06Rik	-3.62593
ATP-binding cassette, sub-family A (ABC1), member 4	Abca4	-1.96016
dystrophia myotonica-protein kinase	Dmpk	-1.75147
fibrinogen beta chain	Fgb	-6.64386
ATP synthase membrane subunit 6.8PL	Atp5mpl	-6.64386
breast cancer 1, early onset	Brca1	-1.36216
neurotrophin receptor associated death domain	Nradd	-6.64386
zinc finger, matrin type 1	Zmat1	-6.64386
nuclear receptor subfamily 2, group F, member 2	Nr2f2	-6.64386
dedicator of cytokinesis 10	Dock10	-2.02327
teashirt zinc finger family member 3	Tshz3	-6.64386
UDP-Gal:betaGal beta 1,3-galactosyltransferase, polypeptide 6	B3galt6	-2.53116
cerebral cavernous malformation 2-like	Ccm2l	-3.94342
ras homolog family member F (in filopodia)	Rhof	-6.64386
cilia and flagella associated protein 91	Cfap91	-2.34373
cerebellin 1 precursor protein	Cbln1	-6.64386
junctophilin 3	Jph3	-6.64386
nucleolus and neural progenitor protein	Nepro	-6.64386
v-maf musculoaponeurotic fibrosarcoma oncogene family, protein G (avian)	Mafg	-6.64386
dynein cytoplasmic 2 light intermediate chain 1	Dync2li1	-6.64386
matrix metallopeptidase 17	Mmp17	-6.64386
pleckstrin homology domain containing, family G (with RhoGef domain) member 5	Plekhg5	-6.64386
regucalcin	Rgn	-6.64386
ArfGAP with GTPase domain, ankyrin repeat and PH domain 1	Agap1	-6.64386
zinc finger protein 706	Zfp706	-2.38082
bestrophin 3	Best3	-2.85726
DNA meiotic recombinase 1	Dmc1	-2.8997
centrosomal protein 95	Cep95	-2.08314
period circadian clock 1	Per1	-2.71786
PHD finger protein 2	Phf2	-2.76611
ubinuclein 1	Ubn1	-6.64386
DEP domain containing 1B	Depdc1b	-1.35476
contactin 2	Cntn2	-2.38836
suppression of tumorigenicity 18	St18	-6.64386
slingshot protein phosphatase 3	Ssh3	-4.35107
SS18, nBAF chromatin remodeling complex subunit	Ss18	-6.64386
alpha-2-HS-glycoprotein	Ahsg	-6.64386
TLC domain containing 3A	Tlcd3a	-2.9771
low density lipoprotein receptor-related protein 4	Lrp4	-6.64386
expressed sequence AU040320	AU040320	-6.64386
glutamate receptor, ionotropic, delta 1	Grid1	-2.1016
Ras association (RalGDS/AF-6) domain family member 4	Rassf4	-6.64386
dystrobrevin alpha	Dtna	-6.64386
butyrophilin, subfamily 2, member A2	Btn2a2	-6.64386
euchromatic histone methyltransferase 1	Ehmt1	-1.44615
zinc finger and BTB domain containing 46	Zbtb46	-1.57347
sparc/osteonectin, cwcv and kazal-like domains proteoglycan 2	Spock2	-6.64386
coiled-coil domain containing 18	Ccdc18	-3.25154
synaptotagmin-like 4	Sytl4	-3.64386
nuclear receptor coactivator 3	Ncoa3	-2.07704
AF4/FMR2 family, member 1	Aff1	-2.30045
piwi-like RNA-mediated gene silencing 1	Piwil1	-6.64386
transmembrane protein 145	Tmem145	-6.64386
zinc finger and SCAN domain containing 12	Zscan12	-3.73697
phosphorylase kinase gamma 1	Phkg1	-6.64386
zinc finger and BTB domain containing 49	Zbtb49	-2.57347
tubulin tyrosine ligase-like family, member 11	Ttll11	-3.02327
baculoviral IAP repeat-containing 2	Birc2	-2.13289
citron	Cit	-4.96578
docking protein 2	Dok2	-3.662
retroelement silencing factor 1	Resf1	-6.64386
BTB and CNC homology 1, basic leucine zipper transcription factor 1	Bach1	-6.64386
dopachrome tautomerase	Dct	-6.64386
zinc finger protein 64	Zfp64	-6.64386
leucine zipper, putative tumor suppressor family member 3	Lzts3	-2.58208
DEP domain containing 7	Depdc7	-6.64386
glutamate receptor, metabotropic 6	Grm6	-6.64386
transmembrane protease, serine 15	Tmprss15	-2.37333
putative homeodomain transcription factor 1	Phtf1	-6.64386
transformation related protein 63	Trp63	-6.64386
selection and upkeep of intraepithelial T cells 6	Skint6	-1.152
zinc finger protein 182	Zfp182	-4.03505
a disintegrin-like and metallopeptidase (reprolysin type) with thrombospondin type 1 motif, 20	Adamts20	-2.12029
intraflagellar transport 74	Ift74	-2.662
Eph receptor A10	Epha10	-1.57347
coagulation factor XIII, A1 subunit	F13a1	-6.05889
ELAV like RNA binding protein 4	Elavl4	-6.64386
BEN domain containing 5	Bend5	-6.64386
solute carrier family 29 (nucleoside transporters), member 2	Slc29a2	-4.08314

## Sheet: Liver
Protein Name	Protein Symbol	Log2 Fold Change
eukaryotic translation elongation factor 1 alpha 2	Eef1a2	-3.92139
actinin alpha 3	Actn3	-3.33643
junction plakoglobin	Jup	-1.50226
phosphoglycerate kinase 2	Pgk2	-1.89432
secreted acidic cysteine rich glycoprotein	Sparc	-1.21759
N-acylsphingosine amidohydrolase 2	Asah2	-1.03801
peripherin	Prph	-2.79586
aquaporin 1	Aqp1	-1.34373
protein phosphatase 2 (formerly 2A), catalytic subunit, alpha isoform	Ppp2ca	-1.30401
mitofusin 1	Mfn1	-1.074
activin A receptor, type II-like 1	Acvrl1	-1.1047
ectonucleotide pyrophosphatase/phosphodiesterase 5	Enpp5	-1.01159
amyloid beta (A4) precursor-like protein 2	Aplp2	-1.23786
eukaryotic translation initiation factor 4E binding protein 2	Eif4ebp2	-1.36216
nitric oxide synthase interacting protein	Nosip	-1.12029
O-6-methylguanine-DNA methyltransferase	Mgmt	-1.02034
CD109 antigen	Cd109	-1.93788
forkhead box P1	Foxp1	-1.39973
SMAD family member 5	Smad5	-1.1016
protein kinase N3	Pkn3	-1.77596
ubiquitin-like, containing PHD and RING finger domains, 1	Uhrf1	-1.55639
Ras association (RalGDS/AF-6) domain family (N-terminal) member 9	Rassf9	-1.34008
replication factor C (activator 1) 3	Rfc3	-1.26188
chromatin assembly factor 1, subunit A (p150)	Chaf1a	-1.77596
collagen, type VIII, alpha 1	Col8a1	-2.25154
kinesin family member 23	Kif23	-2.02915
transmembrane protein 158	Tmem158	-6.64386
guanine nucleotide binding protein (G protein), gamma transducing activity polypeptide 2	Gngt2	-1.35476
keratin 1	Krt1	-1.17137
CD81 antigen	Cd81	-1.24811
aldehyde dehydrogenase 3 family, member B1	Aldh3b1	-1.42275
INTS3 and NABP interacting protein	Inip	-1.09234
ubiquitin-like 3	Ubl3	-1.2863
calcitonin gene-related peptide-receptor component protein	Crcp	-2.9771
transforming growth factor, beta 3	Tgfb3	-2.96578
thioredoxin interacting protein	Txnip	-2.07704
homeobox A5	Hoxa5	-2.45008
ubiquitin protein ligase E3 component n-recognin 3	Ubr3	-1.64837
LIM domain containing 2	Limd2	-2.32193
protein kinase C, beta	Prkcb	-6.64386
NADH:ubiquinone oxidoreductase subunit A2	Ndufa2	-1.15521
activating transcription factor 2	Atf2	-2.78588
PWWP domain containing 3A, DNA repair factor	Pwwp3a	-1.04394
acyl-CoA thioesterase 8	Acot8	-1.12973
heat shock protein nuclear import factor	Hikeshi	-1.17788
adhesion molecule with Ig like domain 2	Amigo2	-2.79586
pyridine nucleotide-disulphide oxidoreductase domain 2	Pyroxd2	-6.64386
coiled-coil serine rich 1	Ccser1	-3.07097
glycine C-acetyltransferase (2-amino-3-ketobutyrate-coenzyme A ligase)	Gcat	-1.662
mitochondrial tumor suppressor 1	Mtus1	-6.64386
NADH:ubiquinone oxidoreductase subunit A3	Ndufa3	-1.26534
origin recognition complex, subunit 3	Orc3	-1.26188
lysophosphatidic acid receptor 6	Lpar6	-1.47794
adhesion G protein-coupled receptor L4	Adgrl4	-2.63487
importin 13	Ipo13	-6.64386
S100 calcium binding protein A1	S100a1	-1.71312
polypeptide N-acetylgalactosaminyltransferase 4	Galnt4	-6.64386
cyclin D3	Ccnd3	-1.93788
THAP domain containing 12	Thap12	-2.12658
RAN binding protein 6	Ranbp6	-3.77596
CDC42 effector protein (Rho GTPase binding) 5	Cdc42ep5	-1.28983
vesicle-associated membrane protein 5	Vamp5	-1.43831
kelch-like 9	Klhl9	-2.2723
mcf.2 transforming sequence-like	Mcf2l	-6.64386
FMS-like tyrosine kinase 1	Flt1	-6.64386
neuropilin 1	Nrp1	-2.4344
microfibrillar-associated protein 3-like	Mfap3l	-6.64386
hydrogen voltage-gated channel 1	Hvcn1	-6.64386
nudix (nucleoside diphosphate linked moiety X)-type motif 1	Nudt1	-6.64386
retinoic acid induced 1	Rai1	-2.09542
tandem C2 domains, nuclear	Tc2n	-1.22095
tenascin C	Tnc	-1.68501
tweety family member 3	Ttyh3	-2.07097
L antigen family, member 3	Lage3	-1.79586
consortin, connexin sorting protein	Cnst	-6.64386
phosphoinositide-3-kinase regulatory subunit 3	Pik3r3	-6.64386
farnesyl diphosphate farnesyl transferase 1	Fdft1	-6.64386
mannosidase, beta A, lysosomal-like	Manbal	-3.87832
family with sequence similarity 117, member B	Fam117b	-6.64386
CDP-L-ribitol pyrophosphorylase A	Crppa	-6.64386
V-set and immunoglobulin domain containing 2	Vsig2	-1.85726
nitric oxide synthase trafficker	Nostrin	-6.64386
neural proliferation, differentiation and control 1	Npdc1	-3
lymphotoxin B receptor	Ltbr	-6.64386
F-box DNA helicase 1	Fbh1	-1.85204
embigin	Emb	-3.59074
neuron navigator 1	Nav1	-1.98279
lysine (K)-specific demethylase 5A	Kdm5a	-6.64386
synaptotagmin XIII	Syt13	-6.64386
IQ motif containing E	Iqce	-6.64386
elongator acetyltransferase complex subunit 2	Elp2	-6.64386
excision repair cross-complementing rodent repair deficiency, complementation group 5	Ercc5	-6.64386
DIRAS family, GTP-binding RAS-like 1	Diras1	-6.64386
family with sequence similarity 181, member B	Fam181b	-6.64386
lin-37 DREAM MuvB core complex component	Lin37	-6.64386
transmembrane protein 242	Tmem242	-6.64386
ADP-ribosylation factor-like 15	Arl15	-1.05289
major urinary protein 2	Mup2	-3.05889
trafficking protein particle complex 6A	Trappc6a	-6.64386
T-box 2	Tbx2	-4.35107
pyruvate dehydrogenase E1 alpha 2	Pdha2	-6.64386
TBC1 domain family, member 30	Tbc1d30	-6.64386
family with sequence similarity 234, member A	Fam234a	-2.09542
ring finger protein 169	Rnf169	-6.64386
FAT atypical cadherin 4	Fat4	-2.63487
tetratricopeptide repeat domain 26	Ttc26	-2.67116
intraflagellar transport associated protein	Iftap	-6.64386
CKLF-like MARVEL transmembrane domain containing 6	Cmtm6	-6.64386
sodium channel, voltage-gated, type I, beta	Scn1b	-6.64386
neuromedin B	Nmb	-2.32193
tyrosine kinase, non-receptor, 2	Tnk2	-2.53116
dynein cytoplasmic 2 heavy chain 1	Dync2h1	-1.85204
tripartite motif-containing 37	Trim37	-1.30757
polo like kinase 1	Plk1	-6.64386
eukaryotic elongation factor-2 kinase	Eef2k	-3.17137
ataxin 7-like 3B	Atxn7l3b	-1.96016
homeostatic iron regulator	Hfe	-2.32916
anillin, actin binding protein	Anln	-6.64386
coiled coil domain containing 178	Ccdc178	-1.17462
flavin containing monooxygenase 3	Fmo3	-2.06492
ketohexokinase	Khk	-6.64386
family with sequence similarity 43, member A	Fam43a	-6.64386
protease-associated domain containing 1	Pradc1	-6.64386
gem nuclear organelle associated protein 6	Gemin6	-6.64386
betacellulin, epidermal growth factor family member	Btc	-6.64386
phospholipase A2, group IVB (cytosolic)	Pla2g4b	-6.64386
RB transcriptional corepressor 1	Rb1	-1.8625
THUMP domain containing 2	Thumpd2	-1.74178
inka box actin regulator 1	Inka1	-6.64386
ring finger protein 4	Rnf4	-1.32193
spermatogenesis associated 19	Spata19	-1.76121
tonsoku-like, DNA repair protein	Tonsl	-2.58208
protein tyrosine phosphatase, non-receptor type 5	Ptpn5	-2.42663
USH1 protein network component harmonin	Ush1c	-2.46594
Eph receptor B6	Ephb6	-6.64386

## Sheet: Kidney
Protein Name	Protein Symbol	Log2 Fold Change
death-associated protein kinase 2	Dapk2	-1.1047
collagen, type IV, alpha 1	Col4a1	-1.0862
MTSS I-BAR domain containing 1	Mtss1	-1.09234
phosphatidylinositol-3,4,5-trisphosphate-dependent Rac exchange factor 1	Prex1	-1.09542
TEK receptor tyrosine kinase	Tek	-1.30045
trafficking regulator and scaffold protein tamalin	Tamalin	-1.25154
phospholipid phosphatase 3	Plpp3	-1.11716
RIKEN cDNA 6430548M08 gene	6430548M08Rik	-1.13289
protein S (alpha)	Pros1	-1.2863
plasminogen activator, urokinase	Plau	-2.05289
short coiled-coil protein	Scoc	-1.05589
aryl-hydrocarbon receptor	Ahr	-1.62149
acyl-Coenzyme A dehydrogenase family, member 11	Acad11	-1.05589
WW domain containing transcription regulator 1	Wwtr1	-1.13606
insulin-like growth factor binding protein 5	Igfbp5	-1.28983
Meis homeobox 2	Meis2	-1.32554
EGF-like domain 7	Egfl7	-1.24811
NADH:ubiquinone oxidoreductase core subunit S4	Ndufs4	-1.0499
vestigial like family member 4	Vgll4	-1.44222
butyrophilin-like 9	Btnl9	-1.22769
tetratricopeptide repeat domain 33	Ttc33	-2
kinesin family member 20A	Kif20a	-3.1078
vesicle-associated membrane protein 4	Vamp4	-2.25843
fibronectin leucine rich transmembrane protein 2	Flrt2	-1.5649
scavenger receptor class F, member 1	Scarf1	-1.71786
tetraspanin 9	Tspan9	-1.07704
intraflagellar transport 20	Ift20	-1.27579
myc target 1	Myct1	-1.33643
centriolar coiled coil protein 110	Ccp110	-1.17137
abhydrolase domain containing 4	Abhd4	-1.4344
deltex 3, E3 ubiquitin ligase	Dtx3	-1.22095
biotinidase	Btd	-1.87832
keratin 6A	Krt6a	-1.63487
microrchidia 2A	Morc2a	-1.82113
sarcoglycan, delta (dystrophin-associated glycoprotein)	Sgcd	-1.8997
WD repeat domain, phosphoinositide interacting 1	Wipi1	-6.64386
golgi associated kinase 1B	Gask1b	-2.25154
fibroblast growth factor 1	Fgf1	-1.52284
ataxia, cerebellar, Cayman type	Atcay	-1.02915
low density lipoprotein receptor-related protein 5	Lrp5	-1.88897
integrin beta 2	Itgb2	-1.64386
poly(A) binding protein interacting protein 2B	Paip2b	-1.03801
chromatin accessibility complex 1	Chrac1	-1.65745
REX4, 3'-5' exonuclease	Rexo4	-2.92139
tumor necrosis factor, alpha-induced protein 8-like 1	Tnfaip8l1	-1.46594
cell division cycle associated 8	Cdca8	-1.44615
integrin alpha 9	Itga9	-1.35107
breast cancer metastasis-suppressor 1-like	Brms1l	-6.64386
transmembrane protein 119	Tmem119	-1.45403
intraflagellar transport 80	Ift80	-6.64386
regulator of chromosome condensation (RCC1) and BTB (POZ) domain containing protein 2	Rcbtb2	-1.30757
Rho guanine nucleotide exchange factor (GEF) 10	Arhgef10	-1.53533
centriolin	Cntrl	-6.64386
DEAD box helicase 25	Ddx25	-2.17137
protein regulator of cytokinesis 1	Prc1	-6.64386
mastermind-like domain containing 1	Mamld1	-1.61706
keratin 15	Krt15	-2.20423
phosphodiesterase 8A	Pde8a	-1.9105
ubiquilin 3	Ubqln3	-1.81604
RecQ protein-like	Recql	-1.99424
folliculin	Flcn	-6.64386
ring finger protein 185	Rnf185	-2.80591
metallo-beta-lactamase domain containing 1	Mblac1	-2.93236
B cell CLL/lymphoma 6, member B	Bcl6b	-6.64386
translocase of inner mitochondrial membrane 17a	Timm17a	-1.75147
kinesin family member 22	Kif22	-1.86775
translocase of inner mitochondrial membrane 8B	Timm8b	-1.13924
regulator of G-protein signaling 3	Rgs3	-1.42663
sphingomyelin phosphodiesterase, acid-like 3A	Smpdl3a	-1.77103
zinc finger (CCCH type), RNA binding motif and serine/arginine rich 1	Zrsr1	-6.64386
USH1 protein network component harmonin binding protein 1	Ushbp1	-2.08314
MDS1 and EVI1 complex locus	Mecom	-6.64386
nectin cell adhesion molecule 1	Nectin1	-2.27928
NUF2, NDC80 kinetochore complex component	Nuf2	-1.65745
forkhead box O3	Foxo3	-3.08314
small G protein signaling modulator 2	Sgsm2	-1.94898
small G protein signaling modulator 3	Sgsm3	-6.64386
SHQ1 homolog (S. cerevisiae)	Shq1	-1.68501
Rac GTPase-activating protein 1	Racgap1	-1.5187
A kinase (PRKA) anchor protein 7	Akap7	-6.64386
small integral membrane protein 4	Smim4	-4.64386
transcriptional regulator, SIN3B (yeast)	Sin3b	-6.64386
ADP-ribosylation factor-like 14 effector protein	Arl14ep	-6.64386
peroxiredoxin like 2C	Prxl2c	-6.64386
cytochrome c oxidase assembly protein 19	Cox19	-6.64386
protease, serine 23	Prss23	-1.60384
SPC25, NDC80 kinetochore complex component, homolog (S. cerevisiae)	Spc25	-2.1976
hematopoietically expressed homeobox	Hhex	-6.64386
Rap guanine nucleotide exchange factor (GEF) 3	Rapgef3	-6.64386
family with sequence similarity 107, member A	Fam107a	-3.23786
integrin alpha 8	Itga8	-1.63487
NIMA (never in mitosis gene a)-related expressed kinase 4	Nek4	-3.68038
keratin 31	Krt31	-6.64386
sodium channel and clathrin linker 1	Sclt1	-1.15843
kirre like nephrin family adhesion molecule 1	Kirrel	-1.36587
MAP kinase-interacting serine/threonine kinase 1	Mknk1	-6.64386
gon-4-like (C.elegans)	Gon4l	-6.64386
selenoprotein I	Selenoi	-1.71786
SAC3 domain containing 1	Sac3d1	-2.42663
rhomboid domain containing 2	Rhbdd2	-6.64386
furin (paired basic amino acid cleaving enzyme)	Furin	-1.67577
adenylate cyclase 9	Adcy9	-6.64386
Bri3 binding protein	Bri3bp	-1.59074
kinesin family member 20B	Kif20b	-6.64386
transmembrane protein 88	Tmem88	-1.486
solute carrier family 6 (neurotransmitter transporter, taurine), member 6	Slc6a6	-6.64386
cell death-inducing DNA fragmentation factor, alpha subunit-like effector A	Cidea	-6.64386
nebulin-related anchoring protein	Nrap	-1.92687
U7 snRNP-specific Sm-like protein LSM11	Lsm11	-6.64386
nidogen 2	Nid2	-6.64386
serum/glucocorticoid regulated kinase 1	Sgk1	-6.64386
delta like canonical Notch ligand 4	Dll4	-6.64386
transmembrane and coiled-coil domains 5B	Tmco5b	-1.38082
phosphorylase kinase alpha 1	Phka1	-1.78588
ADP-ribosylation factor-like 13B	Arl13b	-6.64386
GATA binding protein 2	Gata2	-1.68501
N-terminal EF-hand calcium binding protein 2	Necab2	-2
tudor domain containing 6	Tdrd6	-1.2723
myosin XV	Myo15	-6.64386
ELOVL family member 5, elongation of long chain fatty acids (yeast)	Elovl5	-4.18442
transcriptional and immune response regulator	Tcim	-2.21759
uronyl-2-sulfotransferase	Ust	-2.52284

## Sheet: Lung Liver
Protein Name	Protein Symbol	Lung Log2 Fold Change	Liver Log2 Fold Change
EH-domain containing 4	Ehd4	-1.0499	-1.02915
integrin alpha 6	Itga6	-1.24811	-1.17788
KN motif and ankyrin repeat domains 3	Kank3	-1.36216	-1.152
angiotensin I converting enzyme (peptidyl-dipeptidase A) 1	Ace	-1.26882	-1.14561
tensin 2	Tns2	-1.16488	-1.1047
stabilin 1	Stab1	-1.62149	-1.90509
leucine rich repeat containing 58	Lrrc58	-1.80088	-1.97143
platelet/endothelial cell adhesion molecule 1	Pecam1	-1.64837	-1.09542
stabilin 2	Stab2	-1.81097	-1.09851
sulfotransferase family 1A, phenol-preferring, member 1	Sult1a1	-2.12658	-2.58208
RAB3D, member RAS oncogene family	Rab3d	-6.64386	-1.23107
kinetochore-localized astrin/SPAG5 binding	Knstrn	-6.64386	-4.2109
protein tyrosine phosphatase, non-receptor type 6	Ptpn6	-6.64386	-2.49005
ATP-binding cassette, sub-family A (ABC1), member 8a	Abca8a	-1.53116	-6.64386
mindbomb E3 ubiquitin protein ligase 2	Mib2	-6.64386	-6.64386
adaptor protein complex AP-1, gamma 2 subunit	Ap1g2	-6.64386	-6.64386

## Sheet: Lung Kidney
Protein Name	Protein Symbol	Lung Log2 Fold Change	Kidney Log2 Fold Change
laminin, alpha 5	Lama5	-1.25154	-1.074
SRY (sex determining region Y)-box 17	Sox17	-3.27928	-2.53952
GRB2-related adaptor protein	Grap	-1.22095	-1.04394
stearoyl-Coenzyme A desaturase 2	Scd2	-3.44222	-1.93788
MAU2 sister chromatid cohesion factor	Mau2	-5.87832	-1.45403
protocadherin 12	Pcdh12	-3.07097	-2.05889

## Sheet: Liver Kidney
Protein Name	Protein Symbol	Liver Log2 Fold Change	Kidney Log2 Fold Change
guanine nucleotide binding protein (G protein), gamma 11	Gng11	-1.21759	-1.26188
ribosomal protein S6 kinase, polypeptide 5	Rps6ka5	-1.1047	-1.17462
phosphatidylinositol-3,4,5-trisphosphate-dependent Rac exchange factor 2	Prex2	-1.81097	-1.90509
Rap guanine nucleotide exchange factor (GEF) 5	Rapgef5	-1.152	-1.71312
FUN14 domain containing 1	Fundc1	-1.31473	-1.05289
sphingomyelin phosphodiesterase 1, acid lysosomal	Smpd1	-1.19429	-1.30757
natriuretic peptide receptor 1	Npr1	-1.88364	-2.1976
receptor (calcitonin) activity modifying protein 2	Ramp2	-1.32916	-1.0862
thymidine kinase 1	Tk1	-4.32193	-6.05889
homeobox containing 1	Hmbox1	-1.2723	-1.34373
catenin beta interacting protein 1	Ctnnbip1	-1.49818	-1.20756
multimerin 2	Mmrn2	-1.35476	-1.96578
prolyl 3-hydroxylase family member 4 (non-enzymatic)	P3h4	-1.26882	-1.33279
family with sequence similarity 171, member A2	Fam171a2	-1.1976	-1.27579
tetraspanin 14	Tspan14	-1.76611	-1.13289
ubiquitin-conjugating enzyme E2C	Ube2c	-2.45008	-1.59074
SRY (sex determining region Y)-box 13	Sox13	-2.7084	-2.15843
fibulin 5	Fbln5	-2.52284	-2.39593
interferon regulatory factor 2	Irf2	-1.62149	-1.72738
E26 avian leukemia oncogene 1, 5' domain	Ets1	-2.63487	-1.28983
pleckstrin homology like domain, family A, member 3	Phlda3	-1.93788	-1.2723
RAD51 recombinase	Rad51	-2.35845	-6.64386
gap junction protein, alpha 5	Gja5	-2.34373	-6.64386
churchill domain containing 1	Churc1	-6.64386	-2.53116
family with sequence similarity 110, member A	Fam110a	-6.64386	-6.64386
V-set immunoregulatory receptor	Vsir	-1.36959	-1.1976

## Sheet: Lung Liver Kidney
Protein Name	Protein Symbol	Lung Log2 Fold Change	Liver Log2 Fold Change	Kidney Log2 Fold Change
EH-domain containing 2	Ehd2	-1.17788	-1.59074	-1.13606
Von Willebrand factor	Vwf	-2.2109	-2.09542	-2.93236
protein tyrosine phosphatase, receptor type, B	Ptprb	-2.11404	-1.4112	-1.20756
Eph receptor B4	Ephb4	-1.36959	-1.03505	-1.43831
src homology 2 domain-containing transforming protein E	She	-1.24127	-1.20756	-1.01742
programmed cell death 4	Pdcd4	-2.72738	-2.53952	-4.23786
carbonyl reductase 4	Cbr4	-2.50635	-1.30045	-1.42275
Friend leukemia integration 1	Fli1	-2.41889	-1.43051	-1.56918
tyrosine kinase with immunoglobulin-like and EGF-like domains 1	Tie1	-1.45008	-1.85726	-1.27928
Ndufa4, mitochondrial complex associated	Ndufa4	-1.89432	-2.23786	-1.93788
hyaluronoglucosaminidase 2	Hyal2	-1.87832	-1.62149	-2.00578
refilin B	Rflnb	-2.09542	-2.27928	-2.07704
regulator of cell cycle	Rgcc	-3.9885	-3.30757	-3.35107
endothelin receptor type B	Ednrb	-2.5649	-3.02327	-2.77596
insulin-like growth factor binding protein 3	Igfbp3	-1.68966	-1.62593	-1.63935
ELK3, member of ETS oncogene family	Elk3	-3.77596	-3.22432	-2.63487
