# Supplementary material for: Molecular Framework of Mouse Endothelial Cell Dysfunction during Inflammation: A Proteomics Approach
Source: Int J Mol Sci. 2022 Jul 29;23(15):8399. doi: 10.3390/ijms23158399 (PMC9369400; doi:10.3390/ijms23158399)
Supplement: Supplementary file 1 [file ijms-23-08399-s001.zip › Common and Unique Downregulated 4 hr Proteins.xlsx]

## Sheet: Lung
Protein Name	Protein Symbol	Log2 Fold Change
G patch domain containing 8	Gpatch8	-2.81604
expressed sequence C77080	C77080	-6.64386
pseudouridylate synthase-like 1	Pusl1	-4.4112
zinc finger protein 711	Zfp711	-2.07704
integrin alpha 8	Itga8	-6.64386
ankyrin repeat domain 16	Ankrd16	-6.64386
collagen, type VI, alpha 5	Col6a5	-1.33643
queuine tRNA-ribosyltransferase accessory subunit 2	Qtrt2	-2.8365
ankyrin repeat domain 11	Ankrd11	-4.57347
WD repeat and FYVE domain containing 1	Wdfy1	-1.76121
Ro60, Y RNA binding protein	Ro60	-1.62149
muscle and microspikes RAS	Mras	-6.64386
neutral sphingomyelinase (N-SMase) activation associated factor	Nsmaf	-6.64386
ess-2 splicing factor	Ess2	-6.64386
dystrobrevin, beta	Dtnb	-6.64386
DNA methyltransferase 3A	Dnmt3a	-6.64386
late endosomal/lysosomal adaptor, MAPK and MTOR activator 3	Lamtor3	-1.64386
histone deacetylase 3	Hdac3	-6.64386
legumain	Lgmn	-1.06492
carbonic anhydrase 3	Car3	-6.64386
caspase 2	Casp2	-6.64386
chemokine (C-X-C motif) ligand 12	Cxcl12	-2.84684
glutathione S-transferase, mu 5	Gstm5	-6.64386
ribosomal protein S29	Rps29	-4.03505
LSM5 homolog, U6 small nuclear RNA and mRNA degradation associated	Lsm5	-2.29336
TATA box binding protein-like 1	Tbpl1	-3.15843
ribosomal protein L39	Rpl39	-2.73697
actin, gamma, cytoplasmic 1	Actg1	-2.38082
T-box 5	Tbx5	-6.64386
erb-b2 receptor tyrosine kinase 2	Erbb2	-6.64386
LIM domain binding 1	Ldb1	-6.64386
EYA transcriptional coactivator and phosphatase 3	Eya3	-6.64386
retinol binding protein 1, cellular	Rbp1	-1.11716
metal response element binding transcription factor 2	Mtf2	-2.68966
TRAF3 interacting protein 1	Traf3ip1	-6.64386
cyclin M3	Cnnm3	-6.64386
hydrogen voltage-gated channel 1	Hvcn1	-6.64386
RIKEN cDNA 2510002D24 gene	2510002D24Rik	-2.8997
adaptor-related protein complex 5, zeta 1 subunit	Ap5z1	-6.64386
proline-rich coiled-coil 1	Prrc1	-1.56064
transmembrane and ubiquitin-like domain containing 2	Tmub2	-6.64386
ankyrin repeat domain 28	Ankrd28	-2.05889
coilin	Coil	-1.81097
gametogenetin binding protein 2	Ggnbp2	-2.67116
solute carrier family 25, member 35	Slc25a35	-2.18442
occludin	Ocln	-2.05289
CCCTC-binding factor	Ctcf	-2.95456
BCL2-associated agonist of cell death	Bad	-1.68966
histone cell cycle regulator	Hira	-6.64386
cystatin B	Cstb	-1.80088
TBC1D12: TBC1 domain family, member 12	Tbc1d12	-2.84684
single-strand selective monofunctional uracil DNA glycosylase	Smug1	-2.39593
solute carrier family 39 (zinc transporter), member 10	Slc39a10	-6.64386
REX4, 3'-5' exonuclease	Rexo4	-6.64386
rhomboid 5 homolog 1	Rhbdf1	-2.03505
myosin, heavy polypeptide 14	Myh14	-2.04692
tRNA selenocysteine 1 associated protein 1	Trnau1ap	-6.64386
family with sequence similarity 181, member B	Fam181b	-6.64386
tetraspanin 18	Tspan18	-1.92139
mediator complex subunit 23	Med23	-2.93236
zinc finger, FYVE domain containing 1	Zfyve1	-2.53952
mannoside acetylglucosaminyltransferase 4, isoenzyme B	Mgat4b	-1.37333
nucleotide-binding oligomerization domain containing 1	Nod1	-3.71786
zinc finger protein 787	Zfp787	-4.01159
cytochrome c oxidase assembly protein 15	Cox15	-2.9885
homeobox containing 1	Hmbox1	-6.64386
mitochondrial translational release factor 1-like	Mtrf1l	-6.64386
DOP1 leucine zipper like protein A	Dop1a	-3.699
methyltransferase like 2	Mettl2	-1.61706
zinc finger protein 574	Zfp574	-6.64386
anaphase promoting complex subunit 2	Anapc2	-2.68966
solute carrier family 25 (mitochondrial carrier, Graves disease autoantigen), member 16	Slc25a16	-4.35107
histone deacetylase 7	Hdac7	-1.81604
kinetochore associated 1	Kntc1	-6.64386
amine oxidase, copper-containing 1	Aoc1	-6.64386
protein kinase N3	Pkn3	-1.64837
RELT-like 1	Rell1	-3.49005
zinc finger protein 668	Zfp668	-6.64386
flavin adenine dinucleotide synthetase 1	Flad1	-6.64386
DDB1 and CUL4 associated factor 11	Dcaf11	-6.64386
zinc finger, DHHC domain containing 7	Zdhhc7	-6.64386
dystrobrevin binding protein 1	Dtnbp1	-6.64386
leucine zipper, putative tumor suppressor 2	Lzts2	-1.9885
FERM domain containing 4B	Frmd4b	-6.64386
cell division cycle associated 7 like	Cdca7l	-6.64386
GRB10 interacting GYF protein 1	Gigyf1	-3.1976
mitochondrial ribosomal protein L27	Mrpl27	-1.59946
mediator complex subunit 4	Med4	-6.64386
nucleoside-triphosphatase, cancer-related	Ntpcr	-1.56064
U2 small nuclear ribonucleoprotein B	Snrpb2	-1.58208
gem nuclear organelle associated protein 2	Gemin2	-3.4112
HAUS augmin-like complex, subunit 2	Haus2	-3.71786
NADH:ubiquinone oxidoreductase subunit B7	Ndufb7	-1.53533
SMAD specific E3 ubiquitin protein ligase 1	Smurf1	-3.50635
zinc finger and BTB domain containing 8a	Zbtb8a	-6.64386
Prkr interacting protein 1 (IL11 inducible)	Prkrip1	-6.64386
limb-bud and heart	Lbh	-3.1976
sestrin 3	Sesn3	-6.64386
SPT7-like, STAGA complex gamma subunit	Supt7l	-2.64386
RIKEN cDNA 2310057M21 gene	2310057M21Rik	-1.38082
sorting nexin 29	Snx29	-6.64386
GPN-loop GTPase 3	Gpn3	-5.44222
V-set immunoregulatory receptor	Vsir	-6.64386
spermatogenesis associated 19	Spata19	-2.53952
abhydrolase domain containing 5	Abhd5	-6.64386
F-box protein 3	Fbxo3	-1.72261
NADH:ubiquinone oxidoreductase subunit A9	Ndufa9	-1.06794
gamma-aminobutyric acid receptor associated protein	Gabarap	-1.44222
tRNA methyltransferase 11-2, pseudogene 2	Trmt112-ps2	-1.00289
xylosyltransferase II	Xylt2	-6.64386
calsyntenin 1	Clstn1	-3.03505
DNA methyltransferase 1-associated protein 1	Dmap1	-1.78588
dynactin 6	Dctn6	-1.52699
serine/threonine kinase 39	Stk39	-2.16488

## Sheet: Liver
Protein Name	Protein Symbol	Log2 Fold Change
spectrin alpha, non-erythrocytic 1	Sptan1	-2.12658
UDP glucuronosyltransferase 1 family, polypeptide A1	Ugt1a1	-1.37333
retinol binding protein 7, cellular	Rbp7	-1.17137
leucine rich repeat containing 57	Lrrc57	-1.14242
ring finger protein 40	Rnf40	-6.64386
BLOC-1 related complex subunit 7	Borcs7	-1.191
lumican	Lum	-1.45008
reticulophagy regulator family member 2	Retreg2	-2.01742
nucleoplasmin 3	Npm3	-1.38458
IQ motif containing GTPase activating protein 2	Iqgap2	-2.76611
protein phosphatase 6, regulatory subunit 2	Ppp6r2	-2.05889
coatomer protein complex, subunit zeta 2	Copz2	-6.64386
phosphomannomutase 1	Pmm1	-1.30045
KxDL motif containing 1	Kxd1	-1.36216
YJU2 splicing factor	Yju2	-1.96578
DEAD box helicase 55	Ddx55	-6.64386
holocytochrome c synthetase	Hccs	-1.64386
ST8 alpha-N-acetyl-neuraminide alpha-2,8-sialyltransferase 6	St8sia6	-2.02915
clusterin associated protein 1	Cluap1	-1.63935
zinc finger, HIT domain containing 2	Znhit2	-1.81097
coiled-coil-helix-coiled-coil-helix domain containing 1	Chchd1	-1.66658
collagen, type III, alpha 1	Col3a1	-2.17788
histone deacetylase 6	Hdac6	-2.50635
MIF4G domain containing	Mif4gd	-6.64386
mitochondrial translational release factor 1	Mtrf1	-6.64386
WD repeat domain 70	Wdr70	-6.64386
homer scaffolding protein 2	Homer2	-2.49818
RIKEN cDNA 4833439L19 gene	4833439L19Rik	-1.79586
mcf.2 transforming sequence-like	Mcf2l	-2.04097
complement component 1, q subcomponent, C chain	C1qc	-1.85726
centrosomal protein 162	Cep162	-1.52284
zinc finger protein 703	Zfp703	-1.11404
oxidoreductase NAD-binding domain containing 1	Oxnad1	-6.64386
coiled-coil domain containing 134	Ccdc134	-6.64386
kinesin-associated protein 3	Kifap3	-6.64386
Rho GTPase activating protein 21	Arhgap21	-1.1016
ubiquitin protein ligase E3 component n-recognin 2	Ubr2	-6.64386
rho/rac guanine nucleotide exchange factor (GEF) 18	Arhgef18	-1.78588
F-box and leucine-rich repeat protein 20	Fbxl20	-1.60384
processing of precursor 7, ribonuclease P family, (S. cerevisiae)	Pop7	-6.64386
lymphocyte antigen 6 complex, locus C2	Ly6c2	-2.01159
RUS family member 1	Rusf1	-2.53116
proteolipid protein 2	Plp2	-1.19429
calcium/calmodulin-dependent serine protein kinase (MAGUK family)	Cask	-1.58641
thioredoxin domain containing 15	Txndc15	-1.64837
suprabasin	Sbsn	-1.39973
cytochrome P450, family 26, subfamily b, polypeptide 1	Cyp26b1	-6.64386
zinc finger protein 280D	Zfp280d	-6.64386
ATPase, class V, type 10D	Atp10d	-2.03505
NK2 homeobox 3	Nkx2-3	-6.64386
HIG1 domain family, member 1A	Higd1a	-6.64386
zinc finger protein 706	Zfp706	-1.14242
ATP-binding cassette, sub-family A (ABC1), member 4	Abca4	-1.52699
mitochondrial ribosomal protein L54	Mrpl54	-2.26534
collagen, type I, alpha 2	Col1a2	-6.64386
arginine vasopressin receptor 1A	Avpr1a	-4.44222
basonuclin 1	Bnc1	-3.32193
deoxycytidine kinase	Dck	-6.64386
afamin	Afm	-1.47794
cholinergic receptor, nicotinic, alpha polypeptide 5	Chrna5	-1.63039
potassium voltage-gated channel, subfamily Q, member 5	Kcnq5	-1.63487
AF4/FMR2 family, member 1	Aff1	-1.72261
zinc finger protein 618	Zfp618	-2.1078
solute carrier family 39 (metal ion transporter), member 8	Slc39a8	-1.02034
large tumor suppressor 2	Lats2	-1.41504
zinc finger protein 26	Zfp26	-2.09542
ATP-binding cassette, sub-family C (CFTR/MRP), member 9	Abcc9	-6.64386
prolactin family 3, subfamily c, member 1	Prl3c1	-4.47393
dedicator of cytokinesis 10	Dock10	-1.82623
BTB (POZ) domain containing 11	Btbd11	-3.50635
allograft inflammatory factor 1-like	Aif1l	-1.09542
PR domain containing 1, with ZNF domain	Prdm1	-1.52699
cytochrome c oxidase assembly factor 4	Coa4	-2.23786
transmembrane serine protease 6	Tmprss6	-2.50635
chloride channel accessory 3A1	Clca3a1	-6.64386
solute carrier organic anion transporter family, member 1a1	Slco1a1	-1.65745
G protein-coupled receptor 61	Gpr61	-1.34008
complement receptor 2	Cr2	-1.27579
sperm adhesion molecule 1	Spam1	-3.15843
regulator of G-protein signaling 9	Rgs9	-1.1047
TBC1 domain family, member 2B	Tbc1d2b	-6.64386
dynein 2 intermediate chain 2	Dync2i2	-1.9885
REC8 meiotic recombination protein	Rec8	-2.1976
RAS p21 protein activator 4	Rasa4	-2.01159
cytochrome P450, family 2, subfamily c, polypeptide 40	Cyp2c40	-3.25154
family with sequence similarity 174, member A	Fam174a	-1.96016
solute carrier family 35 (UDP-glucuronic acid/UDP-N-acetylgalactosamine dual transporter), member D1	Slc35d1	-1.8997
fibulin 2	Fbln2	-1.13924
MX dynamin-like GTPase 2	Mx2	-6.64386
transformation related protein 63	Trp63	-1.1078
distal membrane arm assembly complex 2	Dmac2	-4.75633
scavenger receptor class A, member 5	Scara5	-1.96578
vasorin	Vasn	-2.27928
MAP7 domain containing 3	Map7d3	-6.64386
Rab geranylgeranyl transferase, a subunit	Rabggta	-2.06492
tigger transposable element derived 4	Tigd4	-1.60384
gasdermin C	Gsdmc	-1.43831
cytochrome P450, family 1, subfamily a, polypeptide 2	Cyp1a2	-2.4112

## Sheet: Kidney
Protein Name	Protein Symbol	Log2 Fold Change
phosphatidylinositol binding clathrin assembly protein	Picalm	-6.64386
kinase insert domain protein receptor	Kdr	-1.08927
death-associated protein kinase 2	Dapk2	-1.07704
SECIS binding protein 2-like	Secisbp2l	-1.1047
Rap guanine nucleotide exchange factor (GEF) 5	Rapgef5	-1.0499
negative elongation factor complex member A, Whsc2	Nelfa	-1.49411
mevalonate kinase	Mvk	-1.44615
RAB13, member RAS oncogene family	Rab13	-1.85726
integrin alpha FG-GAP repeat containing 1	Itfg1	-1.08314
squalene epoxidase	Sqle	-1.05589
cytokine induced apoptosis inhibitor 1	Ciapin1	-1.06794
IKBKB interacting protein	Ikbip	-1.09234
fasciculation and elongation protein zeta 2 (zygin II)	Fez2	-1.05289
regulator of cell cycle	Rgcc	-1.25154
mitogen-activated protein kinase 6	Mapk6	-2.08314
hydroxysteroid (17-beta) dehydrogenase 7	Hsd17b7	-1.48197
tetraspanin 14	Tspan14	-1.82623
phospholipid phosphatase 1	Plpp1	-1.0145
cytotoxic T lymphocyte-associated protein 2 alpha	Ctla2a	-1.12343
FUN14 domain containing 1	Fundc1	-1.75147
nucleolar protein 7	Nol7	-2.37333
myosin VIIA	Myo7a	-1.7084
Ras association (RalGDS/AF-6) domain family member 3	Rassf3	-1.42663
zinc fingers and homeoboxes 3	Zhx3	-1.03801
SCY1-like 3 (S. cerevisiae)	Scyl3	-1.26534
DEAD/H box helicase 31	Ddx31	-1.16488
ADP-ribosylation factor-like 1	Arl1	-1.26882
RNA binding motif protein 45	Rbm45	-2.01159
hemoglobin Y, beta-like embryonic chain	Hbb-y	-1.5187
COMM domain containing 1	Commd1	-1.21424
peptidyl-tRNA hydrolase 1 homolog	Ptrh1	-1.45008
golgi to ER traffic protein 4	Get4	-1.93788
thymidine kinase 1	Tk1	-1.11404
SRY (sex determining region Y)-box 18	Sox18	-6.64386
transmembrane 9 superfamily member 2	Tm9sf2	-2.152
nocturnin	Noct	-2.14561
N-glycanase 1	Ngly1	-1.27579
KH domain containing 4, pre-mRNA splicing factor	Khdc4	-1.20091
FK506 binding protein 14	Fkbp14	-1.66658
expressed sequence AU022252	AU022252	-5.15843
TatD DNase domain containing 1	Tatdn1	-1.58208
ring finger protein 130	Rnf130	-6.64386
COMM domain containing 4	Commd4	-1.05889
ornithine decarboxylase, structural 1	Odc1	-1.50635
Rho GTPase activating protein 32	Arhgap32	-5.79586
transcriptional regulator, SIN3B (yeast)	Sin3b	-2.59946
jumonji domain containing 8	Jmjd8	-1.52284
CYLD lysine 63 deubiquitinase	Cyld	-6.64386
ubiquitin associated domain containing 1	Ubac1	-2.1078
eukaryotic translation elongation factor 1 epsilon 1	Eef1e1	-2.9771
low density lipoprotein receptor-related protein 5	Lrp5	-1.04394
katanin p60 subunit A-like 1	Katnal1	-1.89432
GTPase, IMAP family member 3	Gimap3	-1.44222
telomeric repeat binding factor 2, interacting protein	Terf2ip	-1.74662
gamma-glutamyl hydrolase	Ggh	-1.16165
R3H domain and coiled-coil containing 1 like	R3hcc1l	-2.14561
CD93 antigen	Cd93	-3
basic leucine zipper nuclear factor 1	Blzf1	-6.64386
M-phase phosphoprotein 8	Mphosph8	-1.486
tetraspanin 9	Tspan9	-2.29336
EGF-like domain 7	Egfl7	-2.36587
WW domain containing transcription regulator 1	Wwtr1	-1.20091
met proto-oncogene	Met	-6.64386
isochorismatase domain containing 1	Isoc1	-1.9105
general transcription factor II A, 1	Gtf2a1	-1.50635
vir like m6A methyltransferase associated	Virma	-2.21759
retinitis pigmentosa 2 homolog	Rp2	-1.41889
serine/threonine kinase 19	Stk19	-1.11092
mitochondrial translation release factor in rescue	Mtrfr	-2
prune homolog 2	Prune2	-1.94342
ankyrin repeat and SOCS box-containing 6	Asb6	-2.59074
lymphatic vessel endothelial hyaluronan receptor 1	Lyve1	-4.92139
RPA interacting protein	Rpain	-1.62593
zinc and ring finger 2	Znrf2	-1.78091
proline and serine rich 2	Proser2	-6.64386
bromodomain adjacent to zinc finger domain, 2A	Baz2a	-3.94342
START domain containing 8	Stard8	-1.31833
WD repeat domain 62	Wdr62	-6.64386
YEATS domain containing 2	Yeats2	-1.82623
RIKEN cDNA 2310011J03 gene	2310011J03Rik	-6.64386
ST8 alpha-N-acetyl-neuraminide alpha-2,8-sialyltransferase 4	St8sia4	-6.64386
mediator complex subunit 29	Med29	-6.64386
polyadenylate-binding protein-interacting protein 2	Paip2	-1.62593
gametogenetin binding protein 1	Ggnbp1	-6.64386
cilia and flagella associated protein 58	Cfap58	-1.1488
cone-rod homeobox	Crx	-6.64386
ring finger protein 208	Rnf208	-3.18442
polo like kinase 2	Plk2	-6.64386
coiled-coil and C2 domain containing 2A	Cc2d2a	-1.43831
coiled-coil domain containing 88C	Ccdc88c	-2.11404
tudor domain containing 1	Tdrd1	-1.22432
BCL2-associated athanogene 4	Bag4	-1.9885
kinesin family member 20B	Kif20b	-6.64386
checkpoint with forkhead and ring finger domains	Chfr	-1.55216
spermatogenesis associated 6 like	Spata6l	-1.50635
attractin	Atrn	-1.45799
phosphodiesterase 4D, cAMP specific	Pde4d	-3.55639
GATA binding protein 1	Gata1	-6.64386
early B cell factor 4	Ebf4	-4.08314
zinc finger, matrin type 2	Zmat2	-1.36587
myosin, heavy polypeptide 3, skeletal muscle, embryonic	Myh3	-6.64386
zinc finger protein 532	Zfp532	-1.66658
K(lysine) acetyltransferase 6B	Kat6b	-6.64386
solute carrier family 7 (cationic amino acid transporter, y+ system), member 11	Slc7a11	-1.02327
churchill domain containing 1	Churc1	-6.64386
tripartite motif-containing 17	Trim17	-1.58208
spastic paraplegia 20, spartin (Troyer syndrome) homolog (human)	Spg20	-1.51046
citron	Cit	-2.17137
retrotransposon Gag like 6	Rtl6	-1.53116
testis expressed gene 11	Tex11	-1.81097
hyperpolarization activated cyclic nucleotide gated potassium channel 1	Hcn1	-6.64386
centrosomal protein 63	Cep63	-6.64386
integrin alpha 7	Itga7	-3.2109
STE20-related kinase adaptor alpha	Strada	-6.64386
HD domain containing 3	Hddc3	-1.72261
mitochondrial tumor suppressor 1	Mtus1	-2.09542
harbinger transposase derived 1	Harbi1	-2.8997
otogelin-like	Otogl	-6.64386
fibroblast growth factor 3	Fgf3	-4.35107
cadherin 17	Cdh17	-1.16165
signal-induced proliferation-associated 1 like 3	Sipa1l3	-1.0145

## Sheet: Lung Kidney
Protein Name	Protein Symbol	Lung Log2 Fold Change	Kidney Log2 Fold Change
stearoyl-Coenzyme A desaturase 2	Scd2	-3.60823	-1.47794
ELK3, member of ETS oncogene family	Elk3	-1.98279	-1.52284
endothelin receptor type B	Ednrb	-2.94342	-2.191
eukaryotic translation initiation factor 4E binding protein 1	Eif4ebp1	-1.84684	-1.77596

## Sheet: Liver Kidney
Protein Name	Protein Symbol	Liver Log2 Fold Change	Kidney Log2 Fold Change
SRY (sex determining region Y)-box 17	Sox17	-1.2863	-1.79586
thioredoxin interacting protein	Txnip	-1.486	-2.14561
family with sequence similarity 117, member B	Fam117b	-6.64386	-1.49411
TBK1 binding protein 1	Tbkbp1	-1.06794	-5.32193

## Sheet: Lung Liver Kidney
Protein Name	Protein Symbol	Lung Log2 Fold Change	Liver Log2 Fold Change	Kidney Log2 Fold Change
programmed cell death 4	Pdcd4	-4.13289	-2.39593	-1.75147
