# Supplementary material for: Molecular Framework of Mouse Endothelial Cell Dysfunction during Inflammation: A Proteomics Approach
Source: Int J Mol Sci. 2022 Jul 29;23(15):8399. doi: 10.3390/ijms23158399 (PMC9369400; doi:10.3390/ijms23158399)
Supplement: Supplementary file 1 [file ijms-23-08399-s001.zip › Common and Unique Upregulated 24 hr Proteins.xlsx]

## Sheet: Lung
Protein Name	Protein Symbol	Log2 Fold Change
5'-nucleotidase, cytosolic IB	Nt5c1b	5.31593
abhydrolase domain containing 5	Abhd5	2.25338
abnormal spindle microtubule assembly	Aspm	1.93433
acrosin prepropeptide	Acr	6.64386
activated leukocyte cell adhesion molecule	Alcam	3.29308
activating transcription factor 6 beta	Atf6b	6.64386
acyl-Coenzyme A binding domain containing 5	Acbd5	3.04177
adenylate kinase 4	Ak4	2.19156
ADP-ribosylation factor 2	Arf2	2.84659
aminolevulinic acid synthase 1	Alas1	1.05936
ankyrin repeat domain 52	Ankrd52	6.64386
apolipoprotein E	Apoe	6.64386
ataxin 2-like	Atxn2l	6.64386
atlastin GTPase 1	Atl1	3.32998
ATP-binding cassette, sub-family C (CFTR/MRP), member 5	Abcc5	1.24306
BSD domain containing 1	Bsdc1	1.97673
BUB1, mitotic checkpoint serine/threonine kinase	Bub1	1.74416
calcium binding and coiled coil domain 1	Calcoco1	4.89588
calcium binding protein 7	Cabp7	6.64386
calsyntenin 1	Clstn1	2.90497
Casitas B-lineage lymphoma c	Cblc	2.39067
cathepsin B	Ctsb	1.06833
chloride channel accessory 2	Clca2	4.81188
chondroitin sulfate synthase 1	Chsy1	2.97581
chromatin assembly factor 1, subunit B (p60)	Chaf1b	3.61046
collagen, type XI, alpha 2	Col11a2	2.9915
collagen, type XXIII, alpha 1	Col23a1	1.47353
collagen, type XXVIII, alpha 1	Col28a1	6.64386
complement component 8, beta polypeptide	C8b	6.64386
complement factor B	Cfb	2.8268
contactin associated protein-like 2	Cntnap2	4.27553
cutC copper transporter	Cutc	2.80447
cyclin-dependent kinase-like 4	Cdkl4	4.28917
cysteine-rich with EGF-like domains 2	Creld2	1.25882
cytidine and dCMP deaminase domain containing 1	Cdadc1	5.01154
cytochrome b 245 chaperone 1	Cybc1	1.08134
DEAD box helicase 54	Ddx54	6.64386
decapping mRNA 2	Dcp2	3.14877
dihydropyrimidinase-like 4	Dpysl4	1.12763
dihydrouridine synthase 2	Dus2	6.64386
dishevelled segment polarity protein 1	Dvl1	3.46061
DNA cross-link repair 1B	Dclre1b	4.59979
DnaJ heat shock protein family (Hsp40) member C16	Dnajc16	4.44923
docking protein 1	Dok1	1.20038
dynein cytoplasmic 2 heavy chain 1	Dync2h1	4.09449
dynein, axonemal, heavy chain 8	Dnah8	2.08576
embryonic ectoderm development	Eed	3.04107
Eph receptor A6	Epha6	4.80452
ER membrane protein complex subunit 6	Emc6	6.64386
establishment of sister chromatid cohesion N-acetyltransferase 2	Esco2	6.64386
eukaryotic translation initiation factor 2, subunit 3, structural gene Y-linked	Eif2s3y	2.91437
exonuclease 3'-5' domain containing 2	Exd2	6.64386
exostosin glycosyltransferase 1	Ext1	6.64386
exportin 7	Xpo7	6.64386
F-box protein 40	Fbxo40	3.21847
family with sequence similarity 181, member B	Fam181b	2.80343
FIG4 phosphoinositide 5-phosphatase	Fig4	1.60739
formin binding protein 1	Fnbp1	1.5145
G protein-coupled receptor 161	Gpr161	1.14405
gap junction protein, alpha 10	Gja10	4.35952
glutaminase 2 (liver, mitochondrial)	Gls2	6.64386
growth arrest specific 7	Gas7	2.6774
GTPase, very large interferon inducible, family member 2	Gvin2	2.63017
guanine nucleotide binding protein (G protein), gamma transducing activity polypeptide 2	Gngt2	2.26093
guanylate binding protein 2b	Gbp2b	5.39022
H3 clustered histone 11	H3c11	6.43927
heat shock protein 1B	Hspa1b	2.93565
Hedgehog-interacting protein	Hhip	1.13881
homologous recombination factor with OB-fold	Hrob	2.86414
immediate early response 3 interacting protein 1	Ier3ip1	1.35445
Immunoglobulin heavy constant gamma 3	Ighg3	6.64386
immunoglobulin superfamily, member 3	Igsf3	2.22404
immunoglobulin superfamily, member 9B	Igsf9b	2.91456
immunoglobulin-like and fibronectin type III domain containing 1	Igfn1	2.19661
insulin related protein 2 (islet 2)	Isl2	5.37257
intercellular adhesion molecule 1	Icam1	1.94411
interferon activated gene 202B	Ifi202b	5.46061
interferon activated gene 203	Ifi203	1.53257
interferon inducible GTPase 1	Iigp1	5.49134
interleukin 12b	Il12b	2.05311
interphotoreceptor matrix proteoglycan 1	Impg1	6.64386
Jupiter microtubule associated homolog 1	Jpt1	6.64386
kelch repeat and BTB (POZ) domain containing 12	Kbtbd12	2.07587
kelch-like 26	Klhl26	3.0895
KRAB-A domain containing 1	Krba1	6.64386
Kruppel-like factor 2 (lung)	Klf2	6.64386
laminin B1	Lamb1	6.64386
MANSC domain containing 1	Mansc1	6.64386
MAP7 domain containing 2	Map7d2	1.55287
mediator complex subunit 11	Med11	2.47041
mediator complex subunit 25	Med25	6.64386
MGAT4 family, member C	Mgat4d	6.64386
mitochondrial ribosomal protein L35	Mrpl35	3.50868
multiple coagulation factor deficiency 2	Mcfd2	6.64386
muscleblind like splicing factor 3	Mbnl3	4.75841
musculin	Msc	1.99494
mutS homolog 4	Msh4	6.10482
myocardin related transcription factor A	Mrtfa	4.44877
myomesin 1	Myom1	2.84298
myosin 1H	Myo1h	4.38377
N-acetylglucosamine-1-phosphodiester alpha-N-acetylglucosaminidase	Nagpa	4.75275
N-acetylneuraminate pyruvate lyase	Npl	6.64386
N(alpha)-acetyltransferase 30, NatC catalytic subunit	Naa30	2.71414
NAD synthetase 1	Nadsyn1	6.64386
NADH:ubiquinone oxidoreductase complex assembly factor 1	Ndufaf1	1.02786
NBR1, autophagy cargo receptor	Nbr1	3.90342
nectin cell adhesion molecule 3	Nectin3	1.66312
Nfat activating molecule with ITAM motif 1	Nfam1	4.03791
NFKB activating protein	Nkap	6.64386
Ngfi-A binding protein 2	Nab2	6.64386
NIPBL cohesin loading factor	Nipbl	1.3774
NLR family, pyrin domain containing 9A	Nlrp9a	4.1035
NOL1/NOP2/Sun domain family member 6	Nsun6	1.00791
nuclear transport factor 2-like export factor 2	Nxt2	6.64386
NYN domain and retroviral integrase containing	Nynrin	6.64386
obscurin, cytoskeletal calmodulin and titin-interacting RhoGEF	Obscn	6.64386
peroxisomal biogenesis factor 5	Pex5	6.31303
PHD finger protein 5A	Phf5a	1.48954
phospholipid phosphatase 1	Plpp1	6.13397
pleckstrin homology domain containing, family A (phosphoinositide binding specific) member 1	Plekha1	4.55078
PNN interacting serine/arginine-rich	Pnisr	6.64386
polyhomeotic 3	Phc3	6.64386
procollagen lysine, 2-oxoglutarate 5-dioxygenase 2	Plod2	1.52707
prolyl 3-hydroxylase 2	P3h2	3.30641
prolyl 4-hydroxylase, transmembrane (endoplasmic reticulum)	P4htm	6.64386
protease, serine 41	Prss41	3.57628
protein geranylgeranyltransferase type I, beta subunit	Pggt1b	4.4098
protein kinase C, theta	Prkcq	6.64386
protein-tyrosine sulfotransferase 1	Tpst1	1.67265
putative homeodomain transcription factor 2	Phtf2	6.64386
RAB22A, member RAS oncogene family	Rab22a	6.64386
retinoic acid early transcript 1, alpha	Raet1a	6.64386
retinoic acid early transcript beta	Raet1b	6.64386
Rho GTPase activating protein 30	Arhgap30	5.18122
Rho guanine nucleotide exchange factor (GEF) 28	Arhgef28	6.64386
ribosomal protein L32	Rpl32	2.91934
ribosomal protein L37, retrotransposed	Rpl37rt	6.64386
RIKEN cDNA 2810004N23 gene	2810004N23Rik	1.72727
ring finger and CHY zinc finger domain containing 1	Rchy1	6.64386
ring finger protein 31	Rnf31	2.24154
ring finger protein 5	Rnf5	2.44467
SAM pointed domain containing ets transcription factor	Spdef	1.2455
schlafen 5	Slfn5	1.28155
serine (or cysteine) peptidase inhibitor, clade I, member 1	Serpini1	3.71293
serine/threonine kinase 32A	Stk32a	4.36057
SFT2 domain containing 2	Sft2d2	6.64386
Sh3kbp1 binding protein 1	Shkbp1	3.94289
SHQ1 homolog (S. cerevisiae)	Shq1	2.94935
SNF8, ESCRT-II complex subunit, homolog (S. cerevisiae)	Snf8	1.08338
sodium channel, type IV, beta	Scn4b	6.64386
solute carrier family 25, member 51	Slc25a51	3.8527
solute carrier family 35 (UDP-galactose transporter), member A2	Slc35a2	6.64386
solute carrier organic anion transporter family, member 3a1	Slco3a1	3.09592
spermine synthase	Sms	6.64386
sterol regulatory element binding transcription factor 1	Srebf1	6.64386
stomatin (Epb7.2)-like 3	Stoml3	1.77189
succinyl-CoA glutarate-CoA transferase	Sugct	3.76011
tandem C2 domains, nuclear	Tc2n	1.92372
target of EGR1, member 1 (nuclear)	Toe1	6.64386
TD and POZ domain containing 1	Tdpoz1	6.64386
telomeric repeat binding factor 2, interacting protein	Terf2ip	6.64386
thromboxane A synthase 1, platelet	Tbxas1	6.64386
timeless circadian clock 1	Timeless	6.64386
TOPBP1-interacting checkpoint and replication regulator	Ticrr	1.35163
transient receptor potential cation channel, subfamily C, member 4 associated protein	Trpc4ap	6.64386
transmembrane and coiled-coil domains 5B	Tmco5b	6.64386
transmembrane BAX inhibitor motif containing 6	Tmbim6	1.47301
transmembrane protein 128	Tmem128	6.64386
transmembrane protein 199	Tmem199	6.64386
trimethylguanosine synthase 1	Tgs1	6.64386
tripartite motif-containing 72	Trim72	2.16768
tRNA-yW synthesizing protein 1 homolog (S. cerevisiae)	Tyw1	1.74975
tubulointerstitial nephritis antigen-like 1	Tinagl1	3.79296
tudor domain containing 6	Tdrd6	6.64386
tuftelin interacting protein 11	Tfip11	2.51273
tumor necrosis factor, alpha-induced protein 8	Tnfaip8	2.25248
U1 small nuclear ribonucleoprotein C	Snrpc	3.02219
ubiquitin specific peptidase 47	Usp47	6.64386
ubiquitin specific peptidase 48	Usp48	1.87774
ubiquitin-conjugating enzyme E2C binding protein	Ube2cbp	1.19975
unkempt family like zinc finger	Unkl	6.64386
von Hippel-Lindau tumor suppressor	Vhl	6.64386
von Willebrand factor D and EGF domains	Vwde	6.64386
wingless-type MMTV integration site family, member 6	Wnt6	6.64386
X-linked lymphocyte-regulated	Xlr	3.07793
zinc finger protein 608	Zfp608	3.03545
zinc finger protein 661	Zfp661	2.21195
zinc finger protein 668	Zfp668	3.71028
zinc finger protein 800	Zfp800	2.419
zinc finger, AN1-type domain 1	Zfand1	6.64386
zinc finger, FYVE domain containing 27	Zfyve27	2.96772
zinc finger, matrin type 4	Zmat4	6.64386
zinc finger, X-linked, duplicated B	Zxdb	6.64386

## Sheet: Liver
Protein Name	Protein Symbol	Log2 Fold Change
aminoadipate-semialdehyde synthase	Aass	2.85758
ARP6 actin-related protein 6	Actr6	6.64386
a disintegrin and metallopeptidase domain 9 (meltrin gamma)	Adam9	1.48078
amine oxidase, copper containing 2 (retina-specific)	Aoc2	1.13619
apolipoprotein H	Apoh	1.19472
ADP-ribosylation factor interacting protein 2	Arfip2	6.64386
ADP-ribosylation factor-like 2 binding protein	Arl2bp	1.56462
ADP-ribosylation factor-like 5B	Arl5b	6.64386
alpha tubulin acetyltransferase 1	Atat1	6.64386
bublin coiled coil protein	Bbln	1.28274
biogenesis of lysosomal organelles complex-1, subunit 5, muted	Bloc1s5	1.0697
biogenesis of lysosomal organelles complex-1, subunit 6, pallidin	Bloc1s6	1.21164
caspase 12	Casp12	1.88714
CD14 antigen	Cd14	6.64386
CD1d1 antigen	Cd1d1	1.32941
cyclin-dependent kinase-like 2 (CDC2-related kinase)	Cdkl2	1.15381
centromere protein E	Cenpe	2.50614
corepressor interacting with RBPJ, 1	Cir1	6.64386
chloride intracellular channel 4 (mitochondrial)	Clic4	1.10769
chloride intracellular channel 5	Clic5	1.75275
cyclin M4	Cnnm4	4.58694
cysteine rich transmembrane BMP regulator 1 (chordin like)	Crim1	1.50029
beta-gamma crystallin domain containing 3	Crybg3	1.52957
DDB1 and CUL4 associated factor 10	Dcaf10	3.33099
DNA fragmentation factor, alpha subunit	Dffa	3.10417
E74-like factor 2	Elf2	3.1278
F-box and WD-40 domain protein 11	Fbxw11	6.64386
fibroblast growth factor 3	Fgf3	1.03844
FLYWCH-type zinc finger 1	Flywch1	2.64639
fucose mutarotase	Fuom	1.0861
guanylate binding protein 4	Gbp4	3.83127
GTPase, IMAP family member 4	Gimap4	1.40871
GTPase, IMAP family member 6	Gimap6	1.72465
GTPase, IMAP family member 9	Gimap9	1.39397
golgin, RAB6-interacting	Gorab	1.02503
GTPase, very large interferon inducible 1	Gvin1	3.32754
HORMA domain containing 2	Hormad2	1.04893
interleukin 36G	Il36g	1.10299
interleukin 6 signal transducer	Il6st	1.39999
interferon regulatory factor 2 binding protein-like	Irf2bpl	1.09491
interferon regulatory factor 9	Irf9	1.02148
integrin alpha X	Itgax	6.64386
integral membrane protein 2B	Itm2b	1.58785
inositol 1,4,5-triphosphate receptor interacting protein	Itprip	1.42975
lysine acetyltransferase 14	Kat14	6.64386
lysosomal-associated protein transmembrane 4A	Laptm4a	6.64386
layilin	Layn	1.8472
lysophosphatidylglycerol acyltransferase 1	Lpgat1	1.19849
leucine rich repeat containing 8D	Lrrc8d	1.93433
MAD2L1 binding protein	Mad2l1bp	2.3749
v-maf musculoaponeurotic fibrosarcoma oncogene family, protein K (avian)	Mafk	1.83754
Mab-21 domain containing 2	Mb21d2	#NUM!
methyl-CpG binding domain protein 6	Mbd6	1.32366
mediator complex subunit 12-like	Med12l	1.80157
microsomal glutathione S-transferase 1	Mgst1	1.31557
microtubule associated monooxygenase, calponin and LIM domain containing 2	Mical2	6.64386
matrix metallopeptidase 13	Mmp13	6.64386
membrane protein, palmitoylated 2 (MAGUK p55 subfamily member 2)	Mpp2	3.41332
mitochondrial ribosomal protein L32	Mrpl32	3.42277
musculoskeletal, embryonic nuclear protein 1	Mustn1	3.08576
myosin, light polypeptide 4	Myl4	2.6227
neuronal pentraxin 1	Nptx1	1.51299
NUF2, NDC80 kinetochore complex component	Nuf2	1.57725
platelet-derived growth factor, C polypeptide	Pdgfc	1.97526
PHD finger protein 11	Phf11	6.64386
pleckstrin homology domain interacting protein	Phip	1.16157
phosphatase, orphan 1	Phospho1	2.66903
polymerase (RNA) II (DNA directed) polypeptide K	Polr2k	1.16221
PTK2 protein tyrosine kinase 2 beta	Ptk2b	1.67627
protein tyrosine phosphatase, receptor type, E	Ptpre	2.18682
protein tyrosine phosphatase, receptor type, S	Ptprs	1.2857
Pigy upstream reading frame	Pyurf	1.68751
RNA binding motif protein 24	Rbm24	1.27798
RNA binding motif protein 43	Rbm43	1.11902
RNA binding motif protein 47	Rbm47	6.64386
reticuloendotheliosis oncogene	Rel	1.35276
RELT-like 1	Rell1	2.15121
rhomboid 5 homolog 2	Rhbdf2	1.55827
ring finger protein 114	Rnf114	1.11437
ring finger protein 121	Rnf121	1.63691
RNA-binding region (RNP1, RRM) containing 3	Rnpc3	1.57337
retrotransposon Gaglike 1	Rtl1	3.69521
RUN domain and cysteine-rich domain containing, Beclin 1-interacting protein	Rubcn	1.9241
runt related transcription factor 1	Runx1	1.93017
serine (or cysteine) peptidase inhibitor, clade E, member 1	Serpine1	1.61164
sideroflexin 5	Sfxn5	2.2549
SH3 domain containing ring finger 3	Sh3rf3	6.64386
SHANK-associated RH domain interacting protein	Sharpin	1.43829
stem-loop binding protein	Slbp	1.6332
solute carrier family 11 (proton-coupled divalent metal ion transporters), member 2	Slc11a2	6.64386
solute carrier family 14 (urea transporter), member 1	Slc14a1	1.30568
solute carrier family 20, member 1	Slc20a1	2.38101
solute carrier family 25 (mitochondrial carrier, peroxisomal membrane protein), member 17	Slc25a17	3.40218
solute carrier family 25, member 42	Slc25a42	2.86572
solute carrier family 36 (proton/amino acid symporter), member 1	Slc36a1	1.83026
solute carrier family 43, member 2	Slc43a2	6.64386
solute carrier family 4 (anion exchanger), member 4	Slc4a4	1.79784
solute carrier family 7 (cationic amino acid transporter, y+ system), member 11	Slc7a11	1.12895
single-pass membrane protein with coiled-coil domains 3	Smco3	1.17185
sorting nexin 16	Snx16	2.01507
stefin A3	Stfa3	2.53481
serine/threonine/tyrosine kinase 1	Styk1	3.19204
TATA-box binding protein associated factor 8	Taf8	6.64386
TATA box binding protein	Tbp	3.6893
TGFB-induced factor homeobox 2	Tgif2	2.46074
T cell specific GTPase 1	Tgtp1	5.58785
T cell lymphoma invasion and metastasis 1	Tiam1	2.97067
toll-like receptor 4	Tlr4	1.87381
transmembrane channel-like gene family 5	Tmc5	1.4547
transmembrane p24 trafficking protein 3	Tmed3	2.59264
tumor necrosis factor, alpha-induced protein 3	Tnfaip3	1.94636
tumor necrosis factor, alpha-induced protein 8-like 1	Tnfaip8l1	2.40409
DNA topoisomerase 1, mitochondrial	Top1mt	6.64386
tripartite motif-containing 21	Trim21	1.12234
tripartite motif-containing 34A	Trim34a	1.58352
tetratricopeptide repeat domain 14	Ttc14	1.33113
tubulin, alpha-like 3	Tubal3	1.27739
ubiquilin 3	Ubqln3	1.05242
ubiquinol-cytochrome c reductase, complex III subunit XI	Uqcr11	6.64386
urate (5-hydroxyiso-) hydrolase	Urah	3.09744
ubiquitin specific peptidase 42	Usp42	1.59694

## Sheet: Kidney
Protein Name	Protein Symbol	Log2 Fold Change
RIKEN cDNA 2610002M06 gene	2610002M06Rik	2.53829
abhydrolase domain containing 17C	Abhd17c	6.64386
adaptor-related protein complex 3, sigma 2 subunit	Ap3s2	2.61871
AT rich interactive domain 4B (RBP1-like)	Arid4b	6.64386
ankyrin repeat and SOCS box-containing 4	Asb4	3.7365
asparagine synthetase	Asns	1.20038
activating transcription factor 4	Atf4	6.64386
activating transcription factor 6	Atf6	1.4098
autophagy related 2A	Atg2a	2.2225
UDP-GlcNAc:betaGal beta-1,3-N-acetylglucosaminyltransferase 2	B3gnt2	1.55041
UDP-GlcNAc:betaGal beta-1,3-N-acetylglucosaminyltransferase 3	B3gnt3	2.60217
brain abundant, membrane attached signal protein 1	Basp1	1.84318
BICD cargo adaptor 1	Bicd1	0.204141
baculoviral IAP repeat-containing 2	Birc2	6.64386
cyclin D-type binding-protein 1	Ccndbp1	1.42062
CD244 molecule A	Cd244a	1.23327
CD44 antigen	Cd44	1.52607
CD80 antigen	Cd80	1.31846
CDC42 effector protein (Rho GTPase binding) 2	Cdc42ep2	1.56071
cilia and flagella associated protein 69	Cfap69	2.18333
cysteine-rich hydrophobic domain 2	Chic2	1.94298
deoxyhypusine synthase	Dhps	6.64386
DEXH (Asp-Glu-X-His) box polypeptide 58	Dhx58	1.3505
DnaJ heat shock protein family (Hsp40) member B14	Dnajb14	2.3048
ELL associated factor 1	Eaf1	6.64386
eukaryotic translation initiation factor 2-alpha kinase 2	Eif2ak2	1.17249
epithelial splicing regulatory protein 2	Esrp2	1.99747
family with sequence similarity 210, member A	Fam210a	6.64386
Fc receptor, IgA, IgM, high affinity	Fcamr	3.69008
flotillin 1	Flot1	1.50741
FMS-like tyrosine kinase 1	Flt1	2.51096
formin 2	Fmn2	1.22157
formin-like 1	Fmnl1	1.55925
forkhead box C2	Foxc2	3.50067
GA repeat binding protein, beta 2	Gabpb2	3.00324
growth arrest specific 6	Gas6	6.64386
glutamyl-tRNA(Gln) amidotransferase, subunit C	Gatc	6.64386
guanine deaminase	Gda	1.18078
golgi associated, gamma adaptin ear containing, ARF binding protein 3	Gga3	1.02006
GTPase, IMAP family member 3	Gimap3	1.01436
Gem-interacting protein	Gmip	6.64386
glycerol-3-phosphate acyltransferase 3	Gpat3	1.08066
GC-rich promoter binding protein 1-like 1	Gpbp1l1	2.3505
G protein-coupled receptor, family C, group 5, member B	Gprc5b	1.14991
GTPase, very large interferon inducible, family member 2	Gvin2	2.74674
histocompatibility 2, Q region locus 10	H2-Q10	6.64386
histocompatibility 2, T region locus 23	H2-T23	2.89724
hemolytic complement	Hc	1.94336
hypoxia-inducible factor 1, alpha subunit inhibitor	Hif1an	1.83794
human immunodeficiency virus type I enhancer binding protein 2	Hivep2	6.64386
interferon activated gene 202B	Ifi202b	4.09162
interferon activated gene 208	Ifi208	2.07998
interferon activated gene 209	Ifi209	5.05528
interferon activated gene 211	Ifi211	4.7217
inositol polyphosphate-5-phosphatase E	Inpp5e	6.64386
jagged 1	Jag1	6.64386
Jun dimerization protein 2	Jdp2	1.42868
K+ voltage-gated channel, subfamily S, 1	Kcns1	3.57398
potassium channel, subfamily V, member 2	Kcnv2	1.63552
KDM1 lysine (K)-specific demethylase 6B	Kdm6b	1.52055
lysine (K)-specific methyltransferase 2B	Kmt2b	1.58448
low density lipoprotein receptor-related protein 1	Lrp1	6.64386
lymphocyte antigen 6 complex, locus C1	Ly6c1	1.67897
lymphocyte antigen 75	Ly75	2.23542
transformed mouse 3T3 cell double minute 2	Mdm2	6.64386
mitochondrial calcium uptake family, member 3	Micu3	6.64386
microrchidia 3	Morc3	1.12565
methylenetetrahydrofolate dehydrogenase (NAD+ dependent), methenyltetrahydrofolate cyclohydrolase	Mthfd2	1.49621
non-catalytic region of tyrosine kinase adaptor protein 2	Nck2	6.64386
NIMA (never in mitosis gene a)-related expressed kinase 2	Nek2	1.47716
nuclear factor, interleukin 3, regulated	Nfil3	2.41251
nuclear factor of kappa light polypeptide gene enhancer in B cells inhibitor, epsilon	Nfkbie	1.44308
neuroguidin, EIF4E binding protein	Ngdn	2.87046
nicotinamide nucleotide adenylyltransferase 2	Nmnat2	4.36975
neurotrophin receptor associated death domain	Nradd	2.35191
nurim (nuclear envelope membrane protein)	Nrm	1.05728
NACHT and WD repeat domain containing 2	Nwd2	1.04474
out at first homolog	Oaf	1.0314
2'-5' oligoadenylate synthetase-like 1	Oasl1	1.1564
ornithine decarboxylase, structural 1	Odc1	1.35671
2-oxoglutarate and iron-dependent oxygenase domain containing 1	Ogfod1	1.20664
oxidoreductase NAD-binding domain containing 1	Oxnad1	1.87421
poly (ADP-ribose) polymerase family, member 10	Parp10	1.43669
poly (ADP-ribose) polymerase family, member 16	Parp16	6.64386
6-phosphofructo-2-kinase/fructose-2,6-biphosphatase 1	Pfkfb1	1.29455
PHD finger protein 11D	Phf11d	2.58135
patatin-like phospholipase domain containing 2	Pnpla2	2.31962
polymerase (DNA directed), epsilon 3 (p17 subunit)	Pole3	2.52356
RNA polymerase I subunit F	Polr1f	1.19093
polymerase (RNA) II (DNA directed) polypeptide F	Polr2f	3.59813
polymerase (RNA) III (DNA directed) polypeptide E	Polr3e	2.99639
periphilin 1	Pphln1	1.31499
pregnancy-specific glycoprotein 22	Psg22	2.74653
proteasome (prosome, macropain) activator subunit 1 (PA28 alpha)	Psme1	1.18903
retroelement silencing factor 1	Resf1	6.64386
RAB6A GEF compex partner 1	Rgp1	1.70664
RIO kinase 1	Riok1	6.64386
Ras-like without CAAX 2	Rit2	6.64386
ring finger protein 139	Rnf139	1.77779
ring finger protein 24	Rnf24	1.73812
RNA polymerase II associated protein 2	Rpap2	1.04124
RUN and FYVE domain containing 4	Rufy4	6.64386
serine (or cysteine) peptidase inhibitor, clade A, member 3G	Serpina3g	1.13159
serine (or cysteine) peptidase inhibitor, clade B, member 1a	Serpinb1a	1.00504
SH2 domain containing 5	Sh2d5	2.06901
solute carrier family 23 (nucleobase transporters), member 2	Slc23a2	1.04963
solute carrier family 25 (mitochondrial carrier, phosphate carrier), member 25	Slc25a25	1.76469
solute carrier family 25, member 48	Slc25a48	2.92809
solute carrier family 39 (metal ion transporter), member 6	Slc39a6	1.43723
solute carrier family 46, member 3	Slc46a3	2.13783
spermine oxidase	Smox	2.3147
snurportin 1	Snupn	1.57095
trans-acting transcription factor 3	Sp3	6.64386
speckle-type BTB/POZ protein	Spop	1.07519
signal peptide peptidase like 2A	Sppl2a	1.01721
sprouty RTK signaling antagonist 4	Spry4	1.57676
serglycin	Srgn	1.42975
stimulator of interferon response cGAMP interactor 1	Sting1	1.34596
suppressor of defective silencing 3 homolog (S. cerevisiae)	Suds3	1.26604
synovial apoptosis inhibitor 1, synoviolin	Syvn1	1.6036
TATA-box binding protein associated factor 7	Taf7	1.09896
TBC1 domain family, member 1	Tbc1d1	1.04893
thymine DNA glycosylase	Tdg	1.14535
talin 2	Tln2	1.25701
translation machinery associated 16	Tma16	6.64386
transmembrane and coiled-coil domains 2	Tmcc2	1.20539
transmembrane and coiled coil domains 3	Tmcc3	1.26604
transmembrane protein 65	Tmem65	1.37239
tripartite motif-containing 44	Trim44	2.3749
testis specific 10	Tsga10	1.0115
tetratricopeptide repeat domain 39B	Ttc39b	1.59455
taxilin gamma	Txlng	1.83066
uridine phosphorylase 1	Upp1	1.2228
valosin containing protein lysine (K) methyltransferase	Vcpkmt	6.64386
xin actin-binding repeat containing 2	Xirp2	6.64386
zinc finger protein 62	Zfp62	2.66971

## Sheet: Liver and Kidney
Protein Name	Protein Symbol	Liver Log2 Fold Change	Kidney Log2 Fold Change
a disintegrin-like and metallopeptidase (reprolysin type) with thrombospondin type 1 motif, 4	Adamts4	1.81147	1.64247
chemokine (C-C motif) ligand 2	Ccl2	1.56949	1.36289
CDC42 effector protein (Rho GTPase binding) 4	Cdc42ep4	2.33714	1.20226
cell migration inducing protein, hyaluronan binding	Cemip	3.51627	6.64386
chromodomain helicase DNA binding protein 7	Chd7	2.40817	2.07142
chemokine (C-X-C motif) ligand 10	Cxcl10	4.04107	4.14608
chemokine (C-X-C motif) ligand 11	Cxcl11	6.17279	6.06695
discoidin, CUB and LCCL domain containing 2	Dcbld2	1.74028	1.50589
Eph receptor A2	Epha2	1.04404	1.18777
Fas (TNF receptor superfamily member 6)	Fas	1.41468	1.68212
fos-like antigen 1	Fosl1	1.39342	1.75617
fos-like antigen 2	Fosl2	2.60526	1.02645
hect domain and RLD 6	Herc6	1.6107	4.74481
interferon induced transmembrane protein 3	Ifitm3	1.12234	1.3978
interferon-related developmental regulator 1	Ifrd1	2.00971	1.96125
interferon inducible GTPase 1	Iigp1	4.44751	5.64466
interleukin 1 receptor accessory protein	Il1rap	1.52757	2.1606
interferon regulatory factor 1	Irf1	6.64386	6.64386
inositol 1,4,5-trisphosphate 3-kinase C	Itpkc	2.00396	1.06764
jun proto-oncogene	Jun	3.01614	3.18951
jun D proto-oncogene	Jund	1.13488	1.04124
laminin, alpha 4	Lama4	2.3505	1.36457
LysM, putative peptidoglycan-binding, domain containing 2	Lysmd2	1.09153	1.33228
lymphatic vessel endothelial hyaluronan receptor 1	Lyve1	1.81517	1.06419
myeloid nuclear differentiation antigen like	Mndal	1.87184	1.69243
macrophage expressed gene 1	Mpeg1	2.7685	6.64386
neural cell adhesion molecule 1	Ncam1	3.92001	3.41278
neuralized E3 ubiquitin protein ligase 3	Neurl3	3.36625	6.64386
nidogen 1	Nid1	1.42331	1.16157
ninjurin 1	Ninj1	2.83289	1.86235
NF-kappaB repressing factor	Nkrf	2.16928	6.64386
nucleotide-binding oligomerization domain containing 1	Nod1	1.60407	1.38515
2'-5' oligoadenylate synthetase 2	Oas2	4.55182	1.80116
proteasome (prosome, macropain) subunit, beta type 9 (large multifunctional peptidase 2)	Psmb9	2.81291	2.23297
Ras association (RalGDS/AF-6) domain family member 1	Rassf1	1.59168	1.64662
avian reticuloendotheliosis viral (v-rel) oncogene related B	Relb	1.40436	1.8746
SAM domain, SH3 domain and nuclear localization signals, 1	Samsn1	6.64386	2.80219
syndecan binding protein	Sdcbp	1.35276	1.31267
solute carrier family 2 (facilitated glucose transporter), member 1	Slc2a1	1.2558	1.48233
solute carrier family 2 (facilitated glucose transporter), member 6	Slc2a6	2.62059	1.43723
solute carrier family 7 (cationic amino acid transporter, y+ system), member 1	Slc7a1	1.12895	1.09221
Sp110 nuclear body protein	Sp110	2.03703	1.84278
SPRY domain containing 7	Spryd7	2.73509	1.62574
six transmembrane epithelial antigen of prostate 2	Steap2	6.64386	3.27068
TAP binding protein-like	Tapbpl	1.07724	1.60739
transcription elongation factor A like 9	Tceal9	6.64386	6.64386
tumor necrosis factor, alpha-induced protein 2	Tnfaip2	1.60928	1.00648
tripartite motif-containing 7	Trim7	6.64386	3.15478
tRNA methyltransferase 61A	Trmt61a	1.34255	1.01364
zinc finger, CCHC domain containing 2	Zcchc2	1.95829	6.64386

## Sheet: Lung and Kidney
Protein Name	Protein Symbol	Lung Log2 Fold Change	Kidney Log2 Fold Change
expressed sequence AA467197	AA467197	1.33228	1.65992
BCL2/adenovirus E1B interacting protein 3	Bnip3	1.66539	1.01293
caspase 1	Casp1	2.146	1.16607
CD274 antigen	Cd274	6.64386	2.00396
cytidine monophosphate (UMP-CMP) kinase 2, mitochondrial	Cmpk2	3.26288	3.05415
cytotoxic T lymphocyte-associated protein 2 alpha	Ctla2a	1.02006	1.25459
formyl peptide receptor 2	Fpr2	2.87027	4.02857
guanylate binding protein 3	Gbp3	3.35797	3.40245
interferon activated gene 205	Ifi205	3.20821	4.21932
interferon-induced protein 44 like	Ifi44l	6.64386	5.23837
5'-nucleotidase, cytosolic III	Nt5c3	1.55533	1.53406
opioid growth factor receptor	Ogfr	1.08814	1.06626
oncostatin M receptor	Osmr	4.1819	2.00396
phospholipase A and acyltransferase 3	Plaat3	6.64386	1.23756
proteasome (prosome, macropain) activator subunit 2 (PA28 beta)	Psme2	1.15381	1.3173
sema domain, immunoglobulin domain (Ig), short basic domain, secreted, (semaphorin) 3A	Sema3a	2.41224	1.97085
T cell specific GTPase 2	Tgtp2	5.36828	6.31172
tryptophanyl-tRNA synthetase	Wars	2.13422	2.11803
XIAP associated factor 1	Xaf1	1.00576	1.10098
zinc finger protein 281	Zfp281	1.8335	1.96495

## Sheet: Lung and Liver
Protein Name	Protein Symbol	Lung Log2 Fold Change	Liver Log2 Fold Change
ATPase, Cu++ transporting, alpha polypeptide	Atp7a	1.146	1.29866
cyclin dependent kinase inhibitor 2B	Cdkn2b	6.64386	1.00216
calponin 3, acidic	Cnn3	1.2461	1.01436
collagen, type XIII, alpha 1	Col13a1	3.23726	2.45207
cytoplasmic polyadenylation element binding protein 4	Cpeb4	1.95494	1.35276
disabled 2, mitogen-responsive phosphoprotein	Dab2	1.31499	1.36625
ectodermal-neural cortex 1	Enc1	3.5363	6.64386
G protein-coupled receptor 84	Gpr84	6.64386	1.92714
G protein pathway suppressor 2	Gps2	2.88986	1.52707
granulin	Grn	1.58256	1.04194
interferon activated gene 204	Ifi204	3.28747	3.64409
inositol 1,4,5-triphosphate receptor interacting protein-like 2	Itpripl2	2.77083	2.35163
MARCKS-like 1	Marcksl1	1.37016	1.20852
phosphotyrosine interaction domain containing 1	Pid1	6.64386	6.64386
pleckstrin homology domain containing, family O member 2	Plekho2	1.38681	1.04264
promyelocytic leukemia	Pml	1.30042	1.19283
ring finger protein 213	Rnf213	1.14666	1.28214
SAM and SH3 domain containing 1	Sash1	1.1776	1.26364
signal transducer and activator of transcription 1	Stat1	1.26364	1.65398
signal transducer and activator of transcription 2	Stat2	1.20289	1.50131
stefin A2	Stfa2	4.49825	5.90655
UDP-N-acetylglucosamine pyrophosphorylase 1	Uap1	1.72814	1.29278
vascular cell adhesion molecule 1	Vcam1	2.26724	3.86215

## Sheet: Lung Liver Kidney
Protein Name	Protein Symbol	Lung Log2 Fold Change	Liver Log2 Fold Change	Kidney Log2 Fold Change
aconitate decarboxylase 1	Acod1	3.78429	4.99055	5.19014
A kinase (PRKA) anchor protein (gravin) 12	Akap12	2.33371	2.31759	2.28422
beta-2 microglobulin	B2m	3.59024	3.49249	2.85798
BH3 interacting domain death agonist	Bid	1.33113	1.88908	1.28096
bone marrow stromal cell antigen 2	Bst2	1.30393	1.71501	1.17121
complement component 3	C3	2.32308	1.75617	1.43349
CCAAT/enhancer binding protein (C/EBP), beta	Cebpb	3.89801	2.47586	2.77779
CCAAT/enhancer binding protein (C/EBP), delta	Cebpd	3.35233	2.56584	2.22373
C-type lectin domain family 2, member d	Clec2d	2.73466	1.33571	2.14991
chemokine (C-X3-C motif) ligand 1	Cx3cl1	4.45095	3.51677	2.54819
chemokine (C-X-C motif) ligand 9	Cxcl9	6.64386	6.64386	2.79701
Fas death domain-associated protein	Daxx	1.87774	1.60739	2.14698
deltex 3-like, E3 ubiquitin ligase	Dtx3l	2.32077	2.59741	1.94186
formin-like 2	Fmnl2	1.7761	2.38073	1.22157
fibronectin type III domain containing 3A	Fndc3a	1.35276	1.01364	1.09828
ferritin heavy polypeptide 1	Fth1	1.79992	2.65787	2.51096
guanylate binding protein 2	Gbp2	3.57362	3.78084	3.87725
guanylate binding protein 5	Gbp5	5.10957	4.32315	5.88237
GTP cyclohydrolase 1	Gch1	2.09761	1.27202	1.06833
GLI pathogenesis-related 2	Glipr2	2.64685	2.35643	1.52607
guanine nucleotide binding protein, alpha 13	Gna13	1.69019	1.57386	1.10836
histocompatibility 2, D region locus 1	H2-D1	2.48001	2.28096	2.31092
histocompatibility 2, K1, K region	H2-K1	2.74674	2.80488	3.58207
hexokinase 2	Hk2	2.7366	1.58063	2.86394
interferon-induced protein 44	Ifi44	3.1132	4.61365	3.29101
interferon induced with helicase C domain 1	Ifih1	1.4756	1.80612	2.17313
interferon-induced protein with tetratricopeptide repeats 1	Ifit1	2.92922	3.73075	2.13881
interferon-induced protein with tetratricopeptide repeats 2	Ifit2	4.93201	4.44135	3.44996
interferon-induced protein with tetratricopeptide repeats 3	Ifit3	3.73107	4.21506	3.014
inhibitor of kappaB kinase epsilon	Ikbke	3.68717	2.2262	1.10299
interleukin 18 binding protein	Il18bp	6.64386	1.13356	1.54399
interleukin-1 receptor-associated kinase 2	Irak2	2.24123	3.4522	1.76723
immunity-related GTPase family M member 1	Irgm1	2.26784	2.73292	2.29807
ISG15 ubiquitin-like modifier	Isg15	2.2299	2.90631	2.12895
interferon-stimulated protein	Isg20	2.43563	2.07176	2.36317
jun B proto-oncogene	Junb	3.55434	2.79473	1.60549
lipocalin 2	Lcn2	4.73384	3.96283	3.53406
v-maf musculoaponeurotic fibrosarcoma oncogene family, protein F (avian)	Maff	3.79431	1.83754	1.78115
mixed lineage kinase domain-like	Mlkl	1.21288	1.02786	1.03281
nicotinamide phosphoribosyltransferase	Nampt	1.36401	1.35896	1.55876
nuclear factor of kappa light polypeptide gene enhancer in B cells 2, p49/p100	Nfkb2	1.50182	1.08338	1.47041
nitric oxide synthase 2, inducible	Nos2	4.08347	3.25338	3.1102
2'-5' oligoadenylate synthetase 1A	Oas1a	1.71282	1.73942	1.48594
2'-5' oligoadenylate synthetase 3	Oas3	3.00216	4.78492	1.94486
2'-5' oligoadenylate synthetase-like 2	Oasl2	1.66585	2.48362	1.73379
poly (ADP-ribose) polymerase family, member 14	Parp14	3.26604	3.70354	3.08236
poly (ADP-ribose) polymerase family, member 9	Parp9	2.27232	2.32567	2.03386
phosphatidylinositol-4,5-bisphosphate 3-kinase catalytic subunit delta	Pik3cd	6.64386	6.64386	6.64386
PEAK1 related kinase activating pseudokinase 1	Prag1	1.3471	1.3835	1.00144
proteasome (prosome, macropain) subunit, beta type 10	Psmb10	1.02574	1.49467	2.2228
proteasome (prosome, macropain) subunit, beta type 8 (large multifunctional peptidase 7)	Psmb8	1.55827	2.24641	1.07245
prostaglandin-endoperoxide synthase 2	Ptgs2	3.74351	3.71973	4.01846
receptor (TNFRSF)-interacting serine-threonine kinase 2	Ripk2	3.05624	1.89608	1.79867
radical S-adenosyl methionine domain containing 2	Rsad2	3.00935	3.26168	4.62749
S100 calcium binding protein A8 (calgranulin A)	S100a8	4.46486	6.64386	6.64386
serum amyloid A 3	Saa3	6.64386	4.36821	6.64386
SAM domain and HD domain, 1	Samhd1	2.42465	2.57555	2.55336
selectin, platelet	Selp	2.12433	2.61518	2.1167
signal-induced proliferation-associated 1 like 2	Sipa1l2	2.04334	1.03492	1.03562
superoxide dismutase 2, mitochondrial	Sod2	1.47353	1.62621	1.66357
nuclear antigen Sp100	Sp100	1.34255	1.03773	1.976
ST3 beta-galactoside alpha-2,3-sialyltransferase 1	St3gal1	3.80756	2.22219	1.58352
StAR-related lipid transfer (START) domain containing 5	Stard5	2.09896	1.2345	1.20477
transporter 1, ATP-binding cassette, sub-family B (MDR/TAP)	Tap1	2.95587	3.15947	3.06833
transporter 2, ATP-binding cassette, sub-family B (MDR/TAP)	Tap2	3.51463	3.19409	3.316
TAP binding protein	Tapbp	3.20758	3.36331	2.84238
transglutaminase 2, C polypeptide	Tgm2	1.46362	1.46048	1.3978
TRAF-interacting protein with forkhead-associated domain	Tifa	3.67931	6.64386	4.59628
toll-like receptor 2	Tlr2	2.18555	3.54597	2.77357
torsin family 3, member A	Tor3a	1.18967	1.39451	1.23511
TRAF type zinc finger domain containing 1	Trafd1	3.25248	2.559	3.19991
three prime repair exonuclease 1	Trex1	2.69733	2.55704	3.90891
tripartite motif-containing 30A	Trim30a	1.97929	2.1306	2.15218
ubiquitin-conjugating enzyme E2L 6	Ube2l6	3.10333	2.83754	2.11537
ubiquitin specific peptidase 18	Usp18	2.85957	2.49621	3.75948
xanthine dehydrogenase	Xdh	2.43483	2.22311	1.51299
Z-DNA binding protein 1	Zbp1	4.5417	3.59	2.53754
zinc finger protein 36	Zfp36	3.04002	2.65833	2.89064
zinc and ring finger 1	Znrf1	3.12367	1.8524	1.77104
