# Supplementary material for: Molecular Framework of Mouse Endothelial Cell Dysfunction during Inflammation: A Proteomics Approach
Source: Int J Mol Sci. 2022 Jul 29;23(15):8399. doi: 10.3390/ijms23158399 (PMC9369400; doi:10.3390/ijms23158399)
Supplement: Supplementary file 1 [file ijms-23-08399-s001.zip › Common and Unique Upregulated 4 hr Proteins.xlsx]

## Sheet: Lung
Protein Name	Protein Symbol	Log2 Fold Change
RIKEN cDNA 1110059G10 gene	1110059G10Rik	3.54868
RIKEN cDNA 9930104L06 gene	9930104L06Rik	6.64386
ATP-binding cassette, sub-family B (MDR/TAP), member 6	Abcb6	6.64386
amino carboxymuconate semialdehyde decarboxylase	Acmsd	6.64386
actin filament associated protein 1	Afap1	6.64386
ArfGAP with FG repeats 1	Agfg1	1.0697
activated leukocyte cell adhesion molecule	Alcam	6.64386
apolipoprotein A-I	Apoa1	1.34993
aryl hydrocarbon receptor nuclear translocator-like	Arntl	6.64386
autophagy related 2A	Atg2a	6.64386
ATP synthase membrane subunit DAPIT	Atp5md	1.0165
ATPase, H+ transporting, lysosomal V0 subunit A1	Atp6v0a1	1.09085
ATPase, H+ transporting, lysosomal V1 subunit G1	Atp6v1g1	1.14405
ATPase, class II, type 9B	Atp9b	6.64386
B cell CLL/lymphoma 7B	Bcl7b	6.64386
Bloom syndrome, RecQ like helicase	Blm	6.64386
core 1 synthase, glycoprotein-N-acetylgalactosamine 3-beta-galactosyltransferase, 1	C1galt1	6.64386
complement component 1, q subcomponent, C chain	C1qc	3.62621
complement component 3	C3	1.8472
coiled-coil domain containing 59	Ccdc59	6.64386
cell division cycle 37-like 1	Cdc37l1	6.64386
CDC42 effector protein (Rho GTPase binding) 2	Cdc42ep2	1.58736
CDC42 small effector 2	Cdc42se2	6.64386
cell death inducing Trp53 target 1	Cdip1	6.64386
cyclin dependent kinase inhibitor 2B	Cdkn2b	6.64386
centrosomal protein 162	Cep162	1.15834
centrosomal protein 250	Cep250	6.64386
centrosomal protein 295	Cep295	1.15575
coiled-coil-helix-coiled-coil-helix domain containing 3	Chchd3	1.10769
carbohydrate sulfotransferase 14	Chst14	6.64386
collagen, type VI, alpha 4	Col6a4	1.78073
C-reactive protein, pentraxin-related	Crp	1.36681
colony stimulating factor 1 (macrophage)	Csf1	2.58015
catenin (cadherin associated protein), delta 1	Ctnnd1	2.40327
chymotrypsinogen B1	Ctrb1	1.60265
D-2-hydroxyglutarate dehydrogenase	D2hgdh	2.63506
DDB1 and CUL4 associated factor 5	Dcaf5	6.64386
deoxycytidine kinase	Dck	6.64386
dimethylarginine dimethylaminohydrolase 1	Ddah1	3.56949
EF-hand calcium binding domain 7	Efcab7	6.64386
ethanolamine kinase 1	Etnk1	6.64386
Fas (TNF receptor superfamily member 6)	Fas	1.43989
farnesyl diphosphate synthetase	Fdps	1.44308
GTPase, IMAP family member 5	Gimap5	1.38018
Gem-interacting protein	Gmip	6.64386
guanine nucleotide binding protein (G protein), beta polypeptide 1-like	Gnb1l	6.64386
GON7 subunit of KEOPS complex	Gon7	6.64386
G patch domain containing 1	Gpatch1	6.64386
GrpE-like 2, mitochondrial	Grpel2	6.64386
histocompatibility 2, D region locus 1	H2-D1	2.6792
H2A.W histone	H2aw	3.44559
HAUS augmin-like complex, subunit 7	Haus7	6.64386
hemoglobin alpha, adult chain 1	Hba-a1	1.31846
hyperpolarization-activated, cyclic nucleotide-gated K+ 4	Hcn4	1.34142
homocysteine-inducible, endoplasmic reticulum stress-inducible, ubiquitin-like domain member 1	Herpud1	6.64386
high mobility group AT-hook 1	Hmga1	3.01221
high mobility group nucleosomal binding domain 2	Hmgn2	1.09694
high-mobility group nucleosome binding domain 5	Hmgn5	1.01935
homeobox B7	Hoxb7	6.64386
interferon, alpha-inducible protein 27 like 2B	Ifi27l2b	6.64386
intraflagellar transport 57	Ift57	6.64386
IMP3, U3 small nucleolar ribonucleoprotein	Imp3	3.43576
INO80 complex subunit C	Ino80c	6.64386
interferon regulatory factor 9	Irf9	6.64386
isochorismatase domain containing 1	Isoc1	3.26784
jumonji domain containing 8	Jmjd8	6.64386
Jupiter microtubule associated homolog 2	Jpt2	1.03492
lysine (K)-specific demethylase 5A	Kdm5a	6.64386
keratin 2	Krt2	6.64386
keratin 6A	Krt6a	1.42331
keratin 79	Krt79	2.0769
KTI12 homolog, chromatin associated	Kti12	3.79878
lin-54 DREAM MuvB core complex component	Lin54	6.64386
lipase, hormone sensitive	Lipe	6.64386
lactotransferrin	Ltf	6.64386
macrophage immunometabolism regulator	Macir	6.64386
microtubule-associated protein 1 A	Map1a	1.81517
mitogen-activated protein kinase 1 interacting protein 1-like	Mapk1ip1l	1.60644
mediator complex subunit 25	Med25	2.04509
mitofusin 2	Mfn2	6.64386
motile sperm domain containing 3	Mospd3	6.64386
nuclear receptor coactivator 2	Ncoa2	6.64386
NF-kappaB repressing factor	Nkrf	6.64386
NME/NM23 nucleoside diphosphate kinase 3	Nme3	6.64386
nuclear receptor binding SET domain protein 2	Nsd2	6.64386
NSL1, MIS12 kinetochore complex component	Nsl1	6.64386
5'-nucleotidase, cytosolic III	Nt5c3	1.01364
2'-5' oligoadenylate synthetase-like 1	Oasl1	2.92505
ornithine decarboxylase, structural 1	Odc1	2.04684
pleckstrin homology domain containing, family A (phosphoinositide binding specific) member 1	Plekha1	6.64386
protein phosphatase 6, regulatory subunit 2	Ppp6r2	6.64386
PR domain containing 16	Prdm16	1.29514
proteasome (prosome, macropain) assembly chaperone 3	Psmg3	1.58496
prothymosin alpha	Ptma	1.04334
Rab geranylgeranyl transferase, a subunit	Rabggta	6.64386
RNA binding motif protein 14	Rbm14	5.19251
avian reticuloendotheliosis viral (v-rel) oncogene related B	Relb	3.29763
ras responsive element binding protein 1	Rreb1	6.64386
RING1 and YY1 binding protein	Rybp	3.4079
S100 calcium binding protein A1	S100a1	6.64386
serum amyloid A 3	Saa3	6.64386
SR-related CTD-associated factor 1	Scaf1	6.64386
serine (or cysteine) peptidase inhibitor, clade C (antithrombin), member 1	Serpinc1	1.06488
SH3 and multiple ankyrin repeat domains 3	Shank3	6.64386
SHQ1 homolog (S. cerevisiae)	Shq1	6.64386
solute carrier family 39 (metal ion transporter), member 8	Slc39a8	1.11836
SMG7 nonsense mediated mRNA decay factor	Smg7	6.64386
sprouty RTK signaling antagonist 4	Spry4	6.64386
transforming growth factor beta regulated gene 1	Tbrg1	6.64386
tigger transposable element derived 4	Tigd4	1.99783
transmembrane p24 trafficking protein 3	Tmed3	6.64386
thymosin, beta 10	Tmsb10	1.43563
thymosin, beta 4, X chromosome	Tmsb4x	1.12961
tripartite motif-containing 21	Trim21	6.64386
twinkle mtDNA helicase	Twnk	6.64386
thioredoxin domain containing 9	Txndc9	1.20163
ubiquitin-conjugating enzyme E2S	Ube2s	6.64386
ubiquitin specific peptidase 30	Usp30	6.64386
WD repeat domain 4	Wdr4	6.64386
Z-DNA binding protein 1	Zbp1	6.64386
zinc finger, CCHC domain containing 2	Zcchc2	2.68167
zinc finger, DHHC domain containing 20	Zdhhc20	6.64386
zinc finger protein 706	Zfp706	1.55582
zinc finger, CCCH-type with G patch domain	Zgpat	6.64386
zinc finger and SCAN domain containing 26	Zscan26	6.64386

## Sheet: Liver
Protein Name	Protein Symbol	Log2 Fold Change
RIKEN cDNA 2310011J03 gene	2310011J03Rik	5.20551
Retroelement silencing factor	2810474O19Rik	6.64386
Abhydrolase domain containing 18	3110057O12Rik	4.24184
a disintegrin-like and metallopeptidase (reprolysin type) with thrombospondin type 1 motif, 4	Adamts4	2.31034
adenylate kinase 6	Ak6	1.68616
arginase, liver	Arg1	1.1846
Rho guanine nucleotide exchange factor (GEF) 37	Arhgef37	1.7941
AT rich interactive domain 5B (MRF1-like)	Arid5b	6.64386
apoptosis, caspase activation inhibitor	Aven	1.83228
B cell leukemia/lymphoma 11B	Bcl11b	1.31904
BTG anti-proliferation factor 1	Btg1	1.58352
RAB6A GEF comple partner 1	C030046E11Rik	6.64386
coiled-coil domain containing 154	Ccdc154	2.37657
Nocturnin	Ccrn4l	6.64386
CD44 antigen	Cd44	1.93093
cadherin 16	Cdh16	6.64386
CDK5 regulatory subunit associated protein 2	Cdk5rap2	4.62988
CCAAT/enhancer binding protein (C/EBP), beta	Cebpb	2.18078
centromere protein J	Cenpj	2.5741
chromogranin A	Chga	6.64386
catechol-O-methyltransferase	Comt	1.05658
coronin, actin binding protein, 2B	Coro2b	6.64386
chemokine (C-X-C motif) ligand 11	Cxcl11	6.64386
Mitochondrial calcium uptake family, member 3	Efha2	2.24519
ER membrane protein complex subunit 10	Emc10	1.7995
exonuclease 1	Exo1	1.81476
divergent protein kianse domain 1A	Fam69a	2.47508
Regulator of microtubule dynamics 2	Fam82a1	6.64386
fibroblast growth factor 23	Fgf23	6.64386
fos-like antigen 1	Fosl1	2.08678
fos-like antigen 2	Fosl2	2.93112
forkhead box O1	Foxo1	1.53705
FYVE and coiled-coil domain containing 1	Fyco1	6.64386
glutamyl-tRNA(Gln) amidotransferase, subunit C	Gatc	1.27501
GTP cyclohydrolase 1	Gch1	1.97085
gap junction protein, alpha 1	Gja1	2.46963
Myelin regulatory factor	Gm98	1.83956
huntingtin-associated protein 1	Hap1	2.24458
histone deacetylase 8	Hdac8	1.53456
heterogeneous nuclear ribonucleoprotein C	Hnrnpc	2.44652
Immunoglobulin heavy constant gamma 3	Ighg3	6.64386
inositol monophosphatase 2	Impa2	4.37532
inhibin beta-A	Inhba	1.9042
interferon regulatory factor 1	Irf1	6.64386
inositol 1,4,5-trisphosphate 3-kinase C	Itpkc	2.06385
jumonji, AT rich interactive domain 2	Jarid2	1.17121
jun D proto-oncogene	Jund	1.09356
KDM1 lysine (K)-specific demethylase 6B	Kdm6b	2.16285
layilin	Layn	6.64386
LSM5 homolog, U6 small nuclear RNA and mRNA degradation associated	Lsm5	5.34993
N(alpha)-acetyltransferase 38, NatC auxiliary subunit	Lsmd1	1.93885
mitogen-activated protein kinase 6	Mapk6	6.64386
myeloid nuclear differentiation antigen like	Mndal	2.08474
mannose receptor, C type 2	Mrc2	6.64386
Ngfi-A binding protein 2	Nab2	6.64386
NCK interacting protein with SH3 domain	Nckipsd	6.64386
neuropilin 1	Nrp1	6.64386
origin recognition complex, subunit 2	Orc2	1.7137
pyruvate dehydrogenase kinase, isoenzyme 2	Pdk2	6.64386
pleckstrin homology like domain, family A, member 1	Phlda1	6.64386
plasminogen activator, urokinase	Plau	1.09221
phospholipase B1	Plb1	3.51627
protein tyrosine phosphatase, non-receptor type 5	Ptpn5	1.29572
PWP1 homolog, endonuclein	Pwp1	1.35163
RAB24, member RAS oncogene family	Rab24	1.92067
ral guanine nucleotide dissociation stimulator,-like 1	Rgl1	3.28983
ribosomal protein L39	Rpl39	1.35219
sterile alpha motif domain containing 4B	Samd4b	1.09018
SAM domain and HD domain, 1	Samhd1	1.09018
syndecan binding protein (syntenin) 2	Sdcbp2	6.64386
selectin, endothelial cell	Sele	6.64386
sema domain, transmembrane domain (TM), and cytoplasmic domain, (semaphorin) 6D	Sema6d	6.64386
serine (or cysteine) peptidase inhibitor, clade I, member 1	Serpini1	2.45786
small G protein signaling modulator 3	Sgsm3	3.51261
solute carrier family 7 (cationic amino acid transporter, y+ system), member 2	Slc7a2	6.64386
SRY (sex determining region Y)-box 13	Sox13	2.88811
SRY (sex determining region Y)-box 6	Sox6	1.84519
trans-acting transcription factor 1	Sp1	2.16479
ST3 beta-galactoside alpha-2,3-sialyltransferase 1	St3gal1	1.52406
TAP binding protein-like	Tapbpl	1.12961
Tax1 (human T cell leukemia virus type I) binding protein 1	Tax1bp1	1.79452
transcription elongation factor, mitochondrial	Tefm	6.64386
toll-like receptor 4	Tlr4	6.64386
transmembrane and tetratricopeptide repeat containing 4	Tmtc4	1.79535
tetratricopeptide repeat and ankyrin repeat containing 1	Trank1	3.36765
tribbles pseudokinase 1	Trib1	6.64386
TRM2 tRNA methyltransferase 2B	Trmt2b	5.67925
transient receptor potential cation channel, subfamily M, member 5	Trpm5	6.64386
transient receptor potential cation channel, subfamily M, member 7	Trpm7	2.42008
titin	Ttn	1.39561
UBX domain protein 2A	Ubxn2a	2.01507
uridine-cytidine kinase 1-like 1	Uckl1	1.10568
ubiquitin specific peptidase 53	Usp53	5.78566
Werner helicase interacting protein 1	Wrnip1	1.50538
zinc finger, CCHC domain containing 10	Zcchc10	6.64386
zinc finger protein 36, C3H type-like 2	Zfp36l2	1.33285
zinc finger protein 60	Zfp60	2.09828
zinc and ring finger 1	Znrf1	2.11003

## Sheet: Kidney
Protein Name	Protein Symbol	Log2 Fold Change
INTS53 and NABP interacting protein	1110054O05Rik	1.23634
Small integral membrane protein 4	2010107H07Rik	1.36289
RIKEN cDNA 5031439G07 gene	5031439G07Rik	2.24853
Coiled-coil domain containing 186	A630007B06Rik	1.20602
adrenergic receptor, beta 1	Adrb1	1.05728
transmembrane protein 266	AI118078	4.06368
alkB homolog 3, alpha-ketoglutarate-dependent dioxygenase	Alkbh3	1.29514
angiopoietin-like 3	Angptl3	2.57531
UDP-Gal:betaGal beta 1,3-galactosyltransferase, polypeptide 6	B3galt6	6.64386
UDP-GlcNAc:betaGal beta-1,3-N-acetylglucosaminyltransferase 2	B3gnt2	1.55385
B cell receptor associated protein 29	Bcap29	2.02148
BRCA1 interacting protein C-terminal helicase 1	Brip1	3.00288
Ca2+-dependent activator protein for secretion 2	Cadps2	2.12928
caspase 1	Casp1	1.85639
coiled-coil domain containing 127	Ccdc127	6.64386
CD274 antigen	Cd274	1.9749
CD55 molecule, decay accelerating factor for complement	Cd55	1.80777
complement factor B	Cfb	2.3584
chemokine-like receptor 1	Cmklr1	12.3278
collagen, type IX, alpha 2	Col9a2	3.66494
cartilage oligomeric matrix protein	Comp	1.37518
cathepsin C	Ctsc	2.45154
chemokine (C-X3-C motif) ligand 1	Cx3cl1	2.95717
DEXH (Asp-Glu-X-His) box polypeptide 58	Dhx58	1.09963
Dmx-like 2	Dmxl2	5.72345
Decapping exoribonuclease	Dom3z	1.12367
dpy-19-like 3 (C. elegans)	Dpy19l3	1.23695
deltex 4, E3 ubiquitin ligase	Dtx4	6.64386
dishevelled segment polarity protein 2	Dvl2	6.64386
eukaryotic translation initiation factor 2, subunit 3, structural gene Y-linked	Eif2s3y	6.64386
estrogen receptor 2 (beta)	Esr2	1.25217
coagulation factor X	F10	1.04893
family with sequence similarity 117, member A	Fam117a	6.64386
FAM3 metabolism regulating signaling molecule C	Fam3c	1.82253
Fanconi anemia, complementation group C	Fancc	1.68885
fibulin 1	Fbln1	2.4518
fibulin 2	Fbln2	2.93753
ferredoxin-fold anticodon binding domain containing 1	Fdxacb1	3.38419
forkhead box O6	Foxo6	3.8677
fyn-related kinase	Frk	1.61495
vitamin D binding protein	Gc	6.64386
Apical junction component 1	Gm996	2.50131
guanine nucleotide binding protein, alpha stimulating, olfactory type	Gnal	1.68885
guanine nucleotide binding protein (G protein), gamma transducing activity polypeptide 2	Gngt2	2.02503
glucosamine-6-phosphate deaminase 2	Gnpda2	2.40272
glutathione S-transferase, theta 3	Gstt3	6.64386
histocompatibility 2, K1, K region	H2-K1	2.36793
hexokinase 2	Hk2	1.68392
hemicentin 2	Hmcn2	6.64386
heparanase	Hpse	1.37518
interferon-induced protein 44	Ifi44	1.95829
interferon regulatory factor 7	Irf7	1.14926
interferon regulatory factor 8	Irf8	1.10836
inter-alpha (globulin) inhibitor H5	Itih5	2.5924
lysine (K)-specific demethylase 5B	Kdm5b	1.3173
kelch domain containing 7A	Klhdc7a	1.69377
keratin 74	Krt74	2.43029
LIM domain binding 3	Ldb3	1.83512
v-maf musculoaponeurotic fibrosarcoma oncogene family, protein G (avian)	Mafg	1.03703
mediator complex subunit 4	Med4	4.1112
mesoderm specific transcript	Mest	6.64386
microfibrillar-associated protein 3	Mfap3	6.64386
mortality factor 4 like 2	Morf4l2	1.2552
mitochondrial ribosomal protein S21	Mrps21	1.67446
nicotinamide nucleotide adenylyltransferase 1	Nmnat1	1.27917
NSA2 ribosome biogenesis homolog	Nsa2	5.37737
2'-5' oligoadenylate synthetase-like 2	Oasl2	2.40054
OCRL, inositol polyphosphate-5-phosphatase	Ocrl	2.58664
oxidized low density lipoprotein (lectin-like) receptor 1	Olr1	2.1398
pannexin 1	Panx1	2.18587
piccolo (presynaptic cytomatrix protein)	Pclo	1.43456
phosphodiesterase 4C, cAMP specific	Pde4c	1.00935
phosphatidylinositol-4-phosphate 5-kinase, type 1 alpha	Pip5k1a	1.17441
phospholipase B domain containing 1	Plbd1	2.41116
pleckstrin homology domain containing, family A member 6	Plekha6	6.64386
proteolipid protein 2	Plp2	1.57531
periostin, osteoblast specific factor	Postn	6.64386
peptidylprolyl isomerase (cyclophilin)-like 4	Ppil4	1.16414
proteasome (prosome, macropain) subunit, beta type 10	Psmb10	1.10367
PTK2 protein tyrosine kinase 2 beta	Ptk2b	6.64386
protein tyrosine phosphatase, receptor type, N	Ptprn	6.64386
receptor-interacting serine-threonine kinase 4	Ripk4	6.64386
ring finger protein 14	Rnf14	1.43563
roundabout guidance receptor 3	Robo3	6.64386
arginine/serine-rich coiled-coil 1	Rsrc1	6.64386
scinderin	Scin	1.35558
SEC11 homolog C, signal peptidase complex subunit	Sec11c	1.44784
sialic acid binding Ig-like lectin 1, sialoadhesin	Siglec1	3.50589
sirtuin 7	Sirt7	2.54696
sortilin-related VPS10 domain containing receptor 2	Sorcs2	2.31267
scavenger receptor cysteine rich family, 5 domains	Ssc5d	2.4049
staufen double-stranded RNA binding protein 2	Stau2	1.54003
spectrin repeat containing, nuclear envelope 1	Syne1	1.61824
transporter 2, ATP-binding cassette, sub-family B (MDR/TAP)	Tap2	1.08542
transcription factor B1, mitochondrial	Tfb1m	2.7126
translocase of inner mitochondrial membrane 17a	Timm17a	6.64386
transmembrane protein 120A	Tmem120a	1.13291
transmembrane protein 33	Tmem33	1.13159
tripartite motif-containing 26	Trim26	6.64386
transient receptor potential cation channel, subfamily C, member 4 associated protein	Trpc4ap	1.66084
transient receptor potential cation channel, subfamily M, member 1	Trpm1	1.7761
TSPY-like 2	Tspyl2	1.76469
RNA polymerase 1 subunit F	Twistnb	6.64386
ubiquitin-conjugating enzyme E2L 6	Ube2l6	1.01863
ubiquilin-like	Ubqlnl	1.29396
UDP glucuronosyltransferase 1 family, polypeptide A1	Ugt1a1	2.78157
ubiquitin specific peptidase 18	Usp18	2.95382
Transcription elongation factor A like 9	Wbp5	1.56998
zinc finger, DHHC domain containing 7	Zdhhc7	1.60502

## Sheet: Lung and Liver
Protein Name	Protein Symbol	Lung Log2 Fold Change	Liver Log2 Fold Change
a disintegrin-like and metallopeptidase (reprolysin type) with thrombospondin type 1 motif, 1	Adamts1	1.21599	1.0321
A kinase (PRKA) anchor protein (gravin) 12	Akap12	2.33171	1.8168
CD14 antigen	Cd14	3.5525	2.80405
chemokine (C-X-C motif) ligand 1	Cxcl1	1.60265	4.59759
chemokine (C-X-C motif) ligand 10	Cxcl10	6.28812	6.64386
E26 avian leukemia oncogene 1, 5' domain	Ets1	3.12549	2.18047
follistatin	Fst	2.42921	1.3454
intercellular adhesion molecule 1	Icam1	3.4844	3.06712
interferon activated gene 205	Ifi205	2.892	1.67265
interleukin 6	Il6	6.64386	5.2944
poly (ADP-ribose) polymerase family, member 9	Parp9	1.04264	1.2756
ras homolog family member B	Rhob	1.33457	1.17568
Rho family GTPase 1	Rnd1	6.64386	6.64386
serine (or cysteine) peptidase inhibitor, clade E, member 1	Serpine1	3.22048	2.45523
sequestosome 1	Sqstm1	1.6248	1.27083
three prime repair exonuclease 1	Trex1	2.63645	1.86711
tetratricopeptide repeat domain 39B	Ttc39b	6.64386	1.76681
UDP-N-acetylglucosamine pyrophosphorylase 1	Uap1	2.0939	1.56608
ubiquitin D	Ubd	3.70487	3.88235

## Sheet: Liver and Kidney
Protein Name	Protein Symbol	Liver Log2 Fold Change	Kidney Log2 Fold Change
cadherin 6	Cdh6	6.64386	2.59908
centrosomal protein 152	Cep152	6.64386	5.01534
chemokine (C-X-C motif) ligand 9	Cxcl9	6.64386	6.64386
deltex 3-like, E3 ubiquitin ligase	Dtx3l	1.28155	1.46728
forkhead box C2	Foxc2	2.11303	3.09559
interferon-related developmental regulator 1	Ifrd1	1.51551	1.01078
inhibitor of kappaB kinase epsilon	Ikbke	2.16157	1.95494
interferon-stimulated protein	Isg20	1.40654	1.45891
kinesin family member 24	Kif24	1.72901	2.75724
6-phosphofructo-2-kinase/fructose-2,6-biphosphatase 2	Pfkfb2	3.60893	3.04317
syntaxin 11	Stx11	6.64386	1.00288
TAP binding protein	Tapbp	1.38128	1.37351

## Sheet: Lung and Kidney
Protein Name	Protein Symbol	Lung Log2 Fold Change	Kidney Log2 Fold Change
FBJ osteosarcoma oncogene	Fos	6.64386	6.64386
hypoxia-inducible factor 1, alpha subunit inhibitor	Hif1an	3.45418	6.64386
interleukin-1 receptor-associated kinase 2	Irak2	6.64386	3.00432
activating transcription factor 6	Atf6	6.64386	2.38377
cytidine monophosphate (UMP-CMP) kinase 2, mitochondrial	Cmpk2	6.64386	1.92562
RNA polymerase 1 subunit H	Znrd1	6.64386	1.75574
oncostatin M receptor	Osmr	6.64386	1.70752
Fas death domain-associated protein	Daxx	1.80859	1.36681

## Sheet: Lung Liver Kidney
Protein Name	Protein Symbol	Lung Log2 Fold Change	Liver Log2 Fold Change	Kidney Log2 Fold Change
aconitate decarboxylase 1	Acod1	4.70116	4.32178	1.70221
beta-2 microglobulin	B2m	1.95196	2.02006	1.46258
chemokine (C-C motif) ligand 2	Ccl2	4.76474	3.8673	3.68392
guanylate binding protein 2	Gbp2	3.64143	3.00018	2.22527
guanylate binding protein 2b	Gbp2b	3.31716	3.87725	3.91896
guanylate binding protein 3	Gbp3	3.64016	3.51854	2.39177
guanylate binding protein 5	Gbp5	5.09153	3.50932	4.92922
GTPase, very large interferon inducible 1	Gvin1	3.08491	3.16076	2.6133
interferon activated gene 202B	Ifi202b	3.02024	1.94073	2.42707
interferon activated gene 204	Ifi204	1.87892	2.08372	2.10367
interferon-induced protein with tetratricopeptide repeats 1	Ifit1	2.38405	3.10283	1.76043
interferon-induced protein with tetratricopeptide repeats 2	Ifit2	3.48697	1.7966	2.27709
interferon-induced protein with tetratricopeptide repeats 3	Ifit3	2.91705	1.58496	2.33828
immunity-related GTPase family M member 1	Irgm1	1.58304	2.17281	1.79535
ISG15 ubiquitin-like modifier	Isg15	1.15251	2.54942	1.18269
jun proto-oncogene	Jun	3.71677	2.36149	2.21039
jun B proto-oncogene	Junb	2.13258	4.02139	2.7941
lipocalin 2	Lcn2	1.83512	2.71238	2.53381
Interferon-inducible GTPase 1	Ligp1	3.01489	4.42854	5.32377
v-maf musculoaponeurotic fibrosarcoma oncogene family, protein F (avian)	Maff	5.01529	1.49108	1.33171
nuclear factor of kappa light polypeptide gene enhancer in B cells inhibitor, zeta	Nfkbiz	6.64386	6.64386	6.64386
nitric oxide synthase 2, inducible	Nos2	3.36569	2.08474	1.74287
poly (ADP-ribose) polymerase family, member 14	Parp14	2.50233	2.89259	2.543
prostaglandin-endoperoxide synthase 2	Ptgs2	4.48845	3.14503	4.19755
receptor (TNFRSF)-interacting serine-threonine kinase 2	Ripk2	3.5277	3.09424	1.58207
radical S-adenosyl methionine domain containing 2	Rsad2	2.39424	2.37518	3.73834
selectin, platelet	Selp	4.64593	3.57143	2.92714
schlafen 5	Slfn5	2.09559	1.75446	1.21785
transporter 1, ATP-binding cassette, sub-family B (MDR/TAP)	Tap1	1.65718	1.79826	1.59072
T cell specific GTPase 2	Tgtp2	6.04389	4.45615	5.26292
toll-like receptor 2	Tlr2	3.09491	3.97536	2.7914
tumor necrosis factor, alpha-induced protein 2	Tnfaip2	3.2368	2.36177	1.25942
tumor necrosis factor, alpha-induced protein 3	Tnfaip3	4.55428	2.34056	2.48311
TRAF type zinc finger domain containing 1	Trafd1	2.3471	1.92182	1.6893
tripartite motif-containing 30A	Trim30a	2.52105	2.53356	1.93734
vascular cell adhesion molecule 1	Vcam1	4.81132	5.28662	4.16591
zinc finger protein 36	Zfp36	4.71666	6.54859	6.20067
zinc finger protein 36, C3H type-like 1	Zfp36l1	3.02201	2.74911	1.90034
