# Supplementary material for: Molecular Framework of Mouse Endothelial Cell Dysfunction during Inflammation: A Proteomics Approach
Source: Int J Mol Sci. 2022 Jul 29;23(15):8399. doi: 10.3390/ijms23158399 (PMC9369400; doi:10.3390/ijms23158399)
Supplement: Supplementary file 1 [file ijms-23-08399-s001.zip › Defense Response to Other Organism GO BP.xlsx]

## Sheet: Lung 4 hr
Protein Name	Protein Symbol	Log2 Fold Change
Interferon inducible GTPase 1	Acod1	4.70116
beta-2 microglobulin	B2m	1.95196
complement component 1, q subcomponent, C chain	C1qc	3.62621
complement component 3	C3	1.8472
chemokine (C-C motif) ligand 2	Ccl2	4.76474
CD14 antigen	Cd14	3.5525
CDC42 effector protein (Rho GTPase binding) 2	Cdc42ep2	1.58736
C-reactive protein, pentraxin-related	Crp	1.36681
colony stimulating factor 1 (macrophage)	Csf1	2.58015
chemokine (C-X-C motif) ligand 1	Cxcl1	1.60265
chemokine (C-X-C motif) ligand 10	Cxcl10	6.28812
guanylate binding protein 2	Gbp2	3.64143
guanylate binding protein 2b	Gbp2b	3.31716
guanylate binding protein 3	Gbp3	3.64016
guanylate binding protein 5	Gbp5	5.09153
GTPase, IMAP family member 5	Gimap5	1.38018
interferon activated gene 204	Ifi204	1.87892
interferon activated gene 205	Ifi205	2.892
interferon, alpha-inducible protein 27 like 2B	Ifi27l2b	6.64386
interferon-induced protein with tetratricopeptide repeats 1	Ifit1	2.38405
interferon-induced protein with tetratricopeptide repeats 2	Ifit2	3.48697
interferon-induced protein with tetratricopeptide repeats 3	Ifit3	2.91705
interleukin 6	Il6	6.64386
immunity-related GTPase family M member 1	Irgm1	1.58304
ISG15 ubiquitin-like modifier	Isg15	1.15251
keratin 6A	Krt6a	1.42331
lipocalin 2	Lcn2	1.83512
lactotransferrin	Ltf	6.64386
nitric oxide synthase 2, inducible	Nos2	3.36569
5'-nucleotidase, cytosolic III	Nt5c3	1.01364
2'-5' oligoadenylate synthetase-like 1	Oasl1	2.92505
poly (ADP-ribose) polymerase family, member 14	Parp14	2.50233
poly (ADP-ribose) polymerase family, member 9	Parp9	1.04264
RNA binding motif protein 14	Rbm14	5.19251
avian reticuloendotheliosis viral (v-rel) oncogene related B	Relb	3.29763
receptor (TNFRSF)-interacting serine-threonine kinase 2	Ripk2	3.5277
radical S-adenosyl methionine domain containing 2	Rsad2	2.39424
serine (or cysteine) peptidase inhibitor, clade E, member 1	Serpine1	3.22048
transporter 1, ATP-binding cassette, sub-family B (MDR/TAP)	Tap1	1.65718
toll-like receptor 2	Tlr2	3.09491
tumor necrosis factor, alpha-induced protein 3	Tnfaip3	4.55428
TRAF type zinc finger domain containing 1	Trafd1	2.3471
three prime repair exonuclease 1	Trex1	2.63645
tripartite motif-containing 21	Trim21	6.64386
tripartite motif-containing 30A	Trim30a	2.52105
ubiquitin D	Ubd	3.70487
Z-DNA binding protein 1	Zbp1	6.64386

## Sheet: Liver 4 hr
Protein Name	Protein Symbol	Log2 Fold Change
poly (ADP-ribose) polymerase family, member 14	Parp14	2.89259
interferon-induced protein with tetratricopeptide repeats 1	Ifit1	3.10283
guanylate binding protein 5	Gbp5	3.50932
immunity-related GTPase family M member 1	Irgm1	2.17281
aconitate decarboxylase 1	Acod1	4.32178
nitric oxide synthase 2, inducible	Nos2	2.08474
deltex 3-like, E3 ubiquitin ligase	Dtx3l	1.28155
SAM domain and HD domain, 1	Samhd1	1.09018
guanylate binding protein 3	Gbp3	3.51854
poly (ADP-ribose) polymerase family, member 9	Parp9	1.2756
interferon-induced protein with tetratricopeptide repeats 3	Ifit3	1.58496
guanylate binding protein 2b	Gbp2b	3.87725
guanylate binding protein 2	Gbp2	3.00018
interferon activated gene 205	Ifi205	1.67265
myeloid nuclear differentiation antigen like	Mndal	2.08474
transporter 1, ATP-binding cassette, sub-family B (MDR/TAP)	Tap1	1.79826
a disintegrin-like and metallopeptidase (reprolysin type) with thrombospondin type 1 motif, 1	Adamts4	1.0321
interferon-induced protein with tetratricopeptide repeats 2	Ifit2	1.7966
toll-like receptor 2	Tlr2	3.97536
interferon activated gene 204	Ifi204	2.08372
interleukin 6	Il6	5.2944
ISG15 ubiquitin-like modifier	Isg15	2.54942
lipocalin 2	Lcn2	2.71238
serine (or cysteine) peptidase inhibitor, clade E, member 1	Serpine1	2.45523
CD14 antigen	Cd14	2.80405
receptor (TNFRSF)-interacting serine-threonine kinase 2	Ripk2	3.09424
GTP cyclohydrolase 1	Gch1	1.97085
three prime repair exonuclease 1	Trex1	1.86711
tumor necrosis factor, alpha-induced protein 3	Tnfaip3	2.34056
arginase, liver	Arg1	1.1846
chemokine (C-C motif) ligand 2	Ccl2	3.8673
tripartite motif-containing 30A	Trim30a	2.53356
chemokine (C-X-C motif) ligand 1	Cxcl1	4.59759
beta-2 microglobulin	B2m	2.02006
ribosomal protein L39	Rpl39	1.35219
TRAF type zinc finger domain containing 1	Trafd1	1.92182
chemokine (C-X-C motif) ligand 10	Cxcl10	6.64386
syntaxin 11	Stx11	6.64386
radical S-adenosyl methionine domain containing 2	Rsad2	2.37518
ubiquitin D	Ubd	3.88235
CCAAT/enhancer binding protein (C/EBP), beta	Cebpb	2.18078
Werner helicase interacting protein 1	Wrnip1	1.50538
inhibitor of kappaB kinase epsilon	Ikbke	2.16157
interferon-stimulated protein	Isg20	1.40654
chemokine (C-X-C motif) ligand 9	Cxcl9	6.64386
chromogranin A	Chga	6.64386
Immunoglobulin heavy constant gamma 3	Ighg3	6.64386
interferon regulatory factor 1	Irf1	6.64386
toll-like receptor 4	Tlr4	6.64386

## Sheet: Kidney 4 hr
Protein Name	Protein Symbol	Log2 Fold Change
poly (ADP-ribose) polymerase family, member 14	Parp14	2.543
guanylate binding protein 5	Gbp5	4.92922
interferon-induced protein with tetratricopeptide repeats 1	Ifit1	1.76043
immunity-related GTPase family M member 1	Irgm1	1.79535
interferon-induced protein with tetratricopeptide repeats 3	Ifit3	2.33828
transporter 1, ATP-binding cassette, sub-family B (MDR/TAP)	Tap1	1.59072
deltex 3-like, E3 ubiquitin ligase	Dtx3l	1.46728
guanylate binding protein 2	Gbp2	2.22527
guanylate binding protein 3	Gbp3	2.39177
interferon-induced protein with tetratricopeptide repeats 2	Ifit2	2.27709
guanylate binding protein 2b	Gbp2b	3.91896
interferon activated gene 204	Ifi204	2.10367
aconitate decarboxylase 1	Acod1	1.70221
transporter 2, ATP-binding cassette, sub-family B (MDR/TAP)	Tap2	1.08542
ISG15 ubiquitin-like modifier	Isg15	1.18269
toll-like receptor 2	Tlr2	2.7914
nitric oxide synthase 2, inducible	Nos2	1.74287
radical S-adenosyl methionine domain containing 2	Rsad2	3.73834
lipocalin 2	Lcn2	2.53381
2'-5' oligoadenylate synthetase-like 2	Oasl2	2.40054
receptor-interacting serine-threonine kinase 4	Ripk2	6.64386
tripartite motif-containing 30A	Trim30a	1.93734
TRAF type zinc finger domain containing 1	Trafd1	1.6893
histocompatibility 2, K1, K region	H2-K1	2.36793
complement factor B	Cfb	2.3584
tumor necrosis factor, alpha-induced protein 3	Tnfaip3	2.48311
chemokine (C-C motif) ligand 2	Ccl2	3.68392
interferon regulatory factor 7	Irf7	1.14926
PTK2 protein tyrosine kinase 2 beta	Ptk2b	6.64386
fyn-related kinase	Frk	1.61495
inhibitor of kappaB kinase epsilon	Ikbke	1.95494
beta-2 microglobulin	B2m	1.46258
chemokine (C-X3-C motif) ligand 1	Cx3cl1	2.95717
interferon-stimulated protein	Isg20	1.45891
tripartite motif-containing 26	Trim26	6.64386
chemokine (C-X-C motif) ligand 9	Cxcl9	6.64386
DEXH (Asp-Glu-X-His) box polypeptide 58	Dhx58	1.09963
syntaxin 11	Stx11	1.00288
scavenger receptor cysteine rich family, 5 domains	Ssc5d	2.4049
CD55 molecule, decay accelerating factor for complement	Cd55	1.80777
caspase 1	Casp1	1.85639
interferon regulatory factor 8	Irf8	1.10836

## Sheet: Lung 24 hr
Protein Name	Protein Symbol	Log2 Fold Change
poly (ADP-ribose) polymerase family, member 14	Parp14	3.26604
guanylate binding protein 5	Gbp5	5.10957
interferon-induced protein with tetratricopeptide repeats 1	Ifit1	2.92922
guanylate binding protein 2	Gbp2	3.57362
SAM domain and HD domain, 1	Samhd1	2.42465
nitric oxide synthase 2, inducible	Nos2	4.08347
complement component 3	C3	2.32308
interferon-induced protein with tetratricopeptide repeats 3	Ifit3	3.73107
guanylate binding protein 3	Gbp3	3.35797
signal transducer and activator of transcription 1	Stat1	1.26364
deltex 3-like, E3 ubiquitin ligase	Dtx3l	2.32077
interferon-induced protein with tetratricopeptide repeats 2	Ifit2	4.93201
guanylate binding protein 2b	Gbp2b	5.39022
transporter 2, ATP-binding cassette, sub-family B (MDR/TAP)	Tap2	3.51463
poly (ADP-ribose) polymerase family, member 9	Parp9	2.27232
immunity-related GTPase family M member 1	Irgm1	2.26784
aconitate decarboxylase 1	Acod1	3.78429
transporter 1, ATP-binding cassette, sub-family B (MDR/TAP)	Tap1	2.95587
promyelocytic leukemia	Pml	1.30042
interferon activated gene 204	Ifi204	3.28747
2'-5' oligoadenylate synthetase 1A	Oas1a	1.71282
interferon activated gene 205	Ifi205	3.20821
mixed lineage kinase domain-like	Mlkl	1.21288
toll-like receptor 2	Tlr2	2.18555
bone marrow stromal cell antigen 2	Bst2	1.30393
ISG15 ubiquitin-like modifier	Isg15	2.2299
5'-nucleotidase, cytosolic III	Nt5c3	1.55533
lipocalin 2	Lcn2	4.73384
radical S-adenosyl methionine domain containing 2	Rsad2	3.00935
signal transducer and activator of transcription 2	Stat2	1.20289
interferon induced with helicase C domain 1	Ifih1	1.4756
three prime repair exonuclease 1	Trex1	2.69733
histocompatibility 2, K1, K region	H2-K1	2.74674
Complement factor b	Cfb	2.8268
receptor (TNFRSF)-interacting serine-threonine kinase 2	Ripk2	3.05624
2'-5' oligoadenylate synthetase-like 2	Oasl2	1.66585
tumor necrosis factor, alpha-induced protein 8	Tnfaip8	2.25248
Z-DNA binding protein 1	Zbp1	4.5417
tripartite motif-containing 30A	Trim30a	1.97929
CCAAT/enhancer binding protein (C/EBP), beta	Cebpb	3.89801
GTP cyclohydrolase 1	Gch1	2.09761
2'-5' oligoadenylate synthetase 3	Oas3	3.00216
interferon-stimulated protein	Isg20	2.43563
S100 calcium binding protein A8 (calgranulin A)	S100a8	4.46486
granulin	Grn	1.58256
nuclear antigen Sp100	Sp100	1.34255
TRAF type zinc finger domain containing 1	Trafd1	3.25248
BCL2/adenovirus E1B interacting protein 3	Bnip3	1.66539
inhibitor of kappaB kinase epsilon	Ikbke	3.68717
cytochrome b 245 chaperone 1	Cybc1	1.08134
caspase 1	Casp1	2.146
beta-2 microglobulin	B2m	3.59024
C-type lectin domain family 2, member d	Clec2d	2.73466
interferon-induced protein 44 like	Ifi44l	6.64386
chemokine (C-X-C motif) ligand 9	Cxcl9	6.64386
TRAF-interacting protein with forkhead-associated domain	Tifa	3.67931
chemokine (C-X3-C motif) ligand 1	Cx3cl1	4.45095
interleukin 12b	Il12b	2.05311
NLR family, pyrin domain containing 9A	Nlrp9a	4.1035
apolipoprotein E	Apoe	6.64386
retinoic acid early transcript beta	Raet1b	6.64386
Immunoglobulin heavy constant gamma 3	Ighg3	6.64386
phosphatidylinositol-4,5-bisphosphate 3-kinase catalytic subunit delta	Pik3cd	6.64386
retinoic acid early transcript 1, alpha	Raet1a	6.64386
complement component 8, beta polypeptide	C8b	6.64386
sterol regulatory element binding transcription factor 1	Srebf1	6.64386

## Sheet: Liver 24 hr
Protein Name	Protein Symbol	Log2 Fold Change
poly (ADP-ribose) polymerase family, member 14	Parp14	3.70354
complement component 3	C3	1.75617
T cell specific GTPase 1	Tgtp1	5.58785
signal transducer and activator of transcription 1	Stat1	1.65398
guanylate binding protein 4	Gbp4	3.83127
guanylate binding protein 2	Gbp2	3.78084
guanylate binding protein 5	Gbp5	4.32315
interferon inducible GTPase 1	Iigp1	4.44751
SAM domain and HD domain, 1	Samhd1	2.57555
aconitate decarboxylase 1	Acod1	4.99055
interferon-induced protein with tetratricopeptide repeats 3	Ifit3	4.21506
immunity-related GTPase family M member 1	Irgm1	2.73292
interferon-induced protein with tetratricopeptide repeats 1	Ifit1	3.73075
deltex 3-like, E3 ubiquitin ligase	Dtx3l	2.59741
poly (ADP-ribose) polymerase family, member 9	Parp9	2.32567
nitric oxide synthase 2, inducible	Nos2	3.25338
interferon-induced protein with tetratricopeptide repeats 2	Ifit2	4.44135
promyelocytic leukemia	Pml	1.19283
interferon activated gene 204	Ifi204	3.64409
transporter 2, ATP-binding cassette, sub-family B (MDR/TAP)	Tap2	3.19409
transporter 1, ATP-binding cassette, sub-family B (MDR/TAP)	Tap1	3.15947
Myeloid cell nuclear differentiation antigen-like protein	Mndal	1.87184
ISG15 ubiquitin-like modifier	Isg15	2.90631
toll-like receptor 2	Tlr2	3.54597
interferon induced transmembrane protein 3	Ifitm3	1.12234
receptor (TNFRSF)-interacting serine-threonine kinase 2	Ripk2	1.89608
histocompatibility 2, K1, K region	H2-K1	2.80488
mixed lineage kinase domain-like	Mlkl	1.02786
avian reticuloendotheliosis viral (v-rel) oncogene related B	Relb	1.40436
lipocalin 2	Lcn2	3.96283
2'-5' oligoadenylate synthetase 1A	Oas1a	1.73942
TRAF type zinc finger domain containing 1	Trafd1	2.559
interferon induced with helicase C domain 1	Ifih1	1.80612
GTP cyclohydrolase 1	Gch1	1.27202
bone marrow stromal cell antigen 2	Bst2	1.71501
radical S-adenosyl methionine domain containing 2	Rsad2	3.26168
Z-DNA binding protein 1	Zbp1	3.59
signal transducer and activator of transcription 2	Stat2	1.50131
2'-5' oligoadenylate synthetase-like 2	Oasl2	2.48362
CCAAT/enhancer binding protein (C/EBP), delta	Cebpb	2.56584
inhibitor of kappaB kinase epsilon	Ikbke	2.2262
nuclear antigen Sp100	Sp100	1.03773
A disintegrin and metalloproteinase with thrombospodin motifs 4	Adamts4	1.81147
Three-prime repair exonuclease 1	Trex1	2.55704
Macrophage-expressed gene 1 protein precursor	Mpeg1	2.7685
tripartite motif-containing 30A	Trim30a	2.1306
2'-5' oligoadenylate synthetase 3	Oas3	4.78492
tripartite motif-containing 21	Trim21	1.12234
reticuloendotheliosis oncogene	Rel	1.35276
beta-2 microglobulin	B2m	3.49249
S100 calcium binding protein A8 (calgranulin A)	S100a8	6.64386
tumor necrosis factor, alpha-induced protein 3	Tnfaip3	1.94636
interferon-stimulated protein	Isg20	2.07176
serine (or cysteine) peptidase inhibitor, clade E, member 1	Serpine1	1.61164
CD14 antigen	Cd14	6.64386
Eph receptor A2	Epha2	1.04404
C-type lectin domain family 2 member F	Clec2d	1.33571
Granulin	Grn	1.04194
chemokine (C-X3-C motif) ligand 1	Cx3cl1	3.51677
hect domain and RLD 6	Herc6	1.6107
Sp110 nuclear body protein	Sp110	2.03703
chemokine (C-C motif) ligand 2	Ccl2	1.56949
PTK2 protein tyrosine kinase 2 beta	Ptk2b	1.67627
CD1d1 antigen	Cd1d1	1.32941
integrin alpha X	Itgax	6.64386
CDC42 effector protein (Rho GTPase binding) 4	Cdc42ep4	2.33714
nucleotide-binding oligomerization domain containing 1	Nod1	1.60407
interferon regulatory factor 1	Irf1	6.64386
tripartite motif-containing 34A	Trim34a	1.58352
interleukin 36G	Il36g	1.10299
TRAF-interacting protein with forkhead-associated domain	Tifa	6.64386
serine/threonine/tyrosine kinase 1	Styk1	3.19204
interleukin 1 receptor accessory protein	Il1rap	1.52757
chemokine (C-X-C motif) ligand 10	Cxcl10	4.04107
chemokine (C-X-C motif) ligand 9	Cxcl9	6.64386
2'-5' oligoadenylate synthetase 2	Oas2	4.55182
toll-like receptor 4	Tlr4	1.87381
phosphatidylinositol-4,5-bisphosphate 3-kinase catalytic subunit delta	Pik3cd	6.64386

## Sheet: Kidney 24 hr
Protein Name	Protein Symbol	Log2 Fold Change
poly (ADP-ribose) polymerase family, member 14	Parp14	3.08236
guanylate binding protein 5	Gbp5	5.88237
SAM domain and HD domain, 1	Samhd1	2.55336
interferon inducible GTPase 1	Iigp1	5.64466
guanylate binding protein 3	Gbp3	3.40245
guanylate binding protein 2	Gbp2	3.87725
interferon-induced protein with tetratricopeptide repeats 3	Ifit3	3.014
poly (ADP-ribose) polymerase family, member 9	Parp9	2.03386
complement component 3	C3	1.43349
interferon-induced protein with tetratricopeptide repeats 1	Ifit1	2.13881
aconitate decarboxylase 1	Acod1	5.19014
interferon-induced protein with tetratricopeptide repeats 2	Ifit2	3.44996
immunity-related GTPase family M member 1	Irgm1	2.29807
deltex 3-like, E3 ubiquitin ligase	Dtx3l	1.94186
interferon induced with helicase C domain 1	Ifih1	2.17313
myeloid nuclear differentiation antigen like	Mndal	1.69243
transporter 2, ATP-binding cassette, sub-family B (MDR/TAP)	Tap2	3.316
eukaryotic translation initiation factor 2-alpha kinase 2	Eif2ak2	1.17249
interferon activated gene 211	Ifi211	4.7217
serine (or cysteine) peptidase inhibitor, clade B, member 1a	Serpinb1a	1.00504
nitric oxide synthase 2, inducible	Nos2	3.1102
interferon activated gene 205	Ifi205	4.21932
transporter 1, ATP-binding cassette, sub-family B (MDR/TAP)	Tap1	3.06833
ISG15 ubiquitin-like modifier	Isg15	2.12895
2'-5' oligoadenylate synthetase 3	Oas3	1.94486
2'-5' oligoadenylate synthetase 1A	Oas1a	1.48594
5'-nucleotidase, cytosolic III	Nt5c3	1.53406
stimulator of interferon response cGAMP interactor 1	Sting1	1.34596
histocompatibility 2, K1, K region	H2-K1	3.58207
receptor (TNFRSF)-interacting serine-threonine kinase 2	Ripk2	1.79867
GTP cyclohydrolase 1	Gch1	1.06833
radical S-adenosyl methionine domain containing 2	Rsad2	4.62749
interferon induced transmembrane protein 3	Ifitm3	1.3978
Sp110 nuclear body protein	Sp110	1.84278
mixed lineage kinase domain-like	Mlkl	1.03281
CDC42 effector protein (Rho GTPase binding) 4	Cdc42ep2	1.20226
nuclear antigen Sp100	Sp100	1.976
DEXH (Asp-Glu-X-His) box polypeptide 58	Dhx58	1.3505
toll-like receptor 2	Tlr2	2.77357
interferon-induced protein 44 like	Ifi44l	5.23837
interferon activated gene 209	Ifi209	5.05528
CCAAT/enhancer binding protein (C/EBP), beta	Cebpb	2.77779
Z-DNA binding protein 1	Zbp1	2.53754
lipocalin 2	Lcn2	3.53406
bone marrow stromal cell antigen 2	Bst2	1.17121
GTPase, IMAP family member 3	Gimap3	1.01436
TRAF type zinc finger domain containing 1	Trafd1	3.19991
Eph receptor A2	Epha2	1.18777
avian reticuloendotheliosis viral (v-rel) oncogene related B	Relb	1.8746
three prime repair exonuclease 1	Trex1	3.90891
inhibitor of kappaB kinase epsilon	Ikbke	1.10299
2'-5' oligoadenylate synthetase-like 2	Oasl2	1.73379
macrophage expressed gene 1	Mpeg1	6.64386
tripartite motif-containing 30A	Trim30a	2.15218
2'-5' oligoadenylate synthetase-like 1	Oasl1	1.1564
interferon-stimulated protein	Isg20	2.36317
2'-5' oligoadenylate synthetase 2	Oas2	1.80116
a disintegrin-like and metallopeptidase (reprolysin type) with thrombospondin type 1 motif, 4	Adamts4	1.64247
CDC42 effector protein (Rho GTPase binding) 4	Cdc42ep4	1.20226
Beta-2 microglobulin	B2m	2.85798
caspase 1	Casp1	1.16607
BCL2/adenovirus E1B interacting protein 3	Bnip3	1.01293
interferon activated gene 208	Ifi208	2.07998
chemokine (C-C motif) ligand 2	Ccl2	1.36289
hect domain and RLD 6	Herc6	4.74481
interferon regulatory factor 1	Irf1	6.64386
TRAF-interacting protein with forkhead-associated domain	Tifa	4.59628
chemokine (C-X-C motif) ligand 10	Cxcl10	4.14608
S100 calcium binding protein A8 (calgranulin A)	S100a8	6.64386
C-type lectin domain family 2, member d	Clec2d	2.14991
Tripartite motif-containing protein 44	Trim44	2.3749
chemokine (C-X3-C motif) ligand 1	Cx3cl1	2.54819
chemokine (C-X-C motif) ligand 9	Cxcl9	2.79701
nucleotide-binding oligomerization domain containing 1	Nod1	1.38515
interleukin 1 receptor accessory protein	Il1rap	2.1606
polymerase (RNA) III (DNA directed) polypeptide E	Polr3e	2.99639
hemolytic complement	Hc	1.94336
phosphatidylinositol-4,5-bisphosphate 3-kinase catalytic subunit delta	Pik3cd	6.64386
CD244 molecule A	Cd244a	1.23327
