# Supplementary material for: Molecular Framework of Mouse Endothelial Cell Dysfunction during Inflammation: A Proteomics Approach
Source: Int J Mol Sci. 2022 Jul 29;23(15):8399. doi: 10.3390/ijms23158399 (PMC9369400; doi:10.3390/ijms23158399)
Supplement: Supplementary file 1 [file ijms-23-08399-s001.zip › Proteins for Statistical Analysis.xlsx]

## Sheet: Upregulated 4 hrs
Organ	Treatment	Acod1	B2m	Ccl2	Gbp2	Gbp2b	Gbp3	Gbp5	Gvin1	Ifi202b; LOC100044068	Ifi204	Ifit1	Ifit2	Ifit3	Iigp1; Iigp1b	Irgm1	Isg15	Jun	Junb	Lcn2	Maff	Nfkbiz	Nos2	Parp14	Ptgs2	Ripk2	Rsad2	Selp	Slfn5	Tap1	Tgtp2; Tgtp1	Tlr2	Tnfaip2	Tnfaip3	Trafd1	Trim30a	Vcam1	Zfp36	Zfp36l1
Lung	Control	5.99457e+06	2.16459e+07	966542	3.52848e+07	2.21262e+07	4.8957e+07	8.36096e+07	2.2507e+07	1.88023e+06	2.86949e+07	1.60876e+08	1.47681e+07	6.45674e+07	1.22685e+07	2.00512e+08	2.84385e+07	429341	1.59011e+07	2.9507e+07	493415		1.92586e+06	2.77259e+08	1.61603e+07	3.47698e+06		7.34822e+06	2.3419e+08	2.28429e+07	3.80522e+06	2.86484e+06	4.31237e+06		5.31854e+06	909543	1.9025e+07		2.09047e+06
Lung	Control	8.26995e+06	2.2599e+07	219343	4.09264e+07	2.72e+07	5.93387e+07	6.4803e+07	2.72466e+07	1.24512e+06	1.99698e+07	2.78396e+08	1.71008e+07	9.72088e+07	3.04774e+07	2.39562e+08	1.03512e+08	490162	1.12084e+07	2.69096e+07			1.17543e+06	2.0746e+08	1.64479e+07	1.2919e+06	2.33623e+06	5.22623e+06	2.55355e+08	2.52246e+07	8.99245e+06	5.31608e+06	5.34594e+06	237630	8.33428e+06	824791	2.55124e+07	740005	2.6623e+06
Lung	Control				7.08483e+07	5.10316e+06	4.47869e+06	2.59236e+06	8.11458e+06			1.00596e+08	1.12753e+06	1.47948e+07	4.58289e+06	95282586	8.90483e+07	3.00278e+06			746244	1.10683e+07		5.68499e+07	3.99201e+06	4.68111e+06		4.70522e+06	2.39181e+08	1.47089e+07	825786		1.59393e+06				1.71782e+07		3.35607e+06
Lung	Cytomix	3.34258e+08	7.34318e+07	4.28797e+07	4.96217e+08	2.89878e+08	3.43336e+08	6.85147e+08	2.61903e+08	2.11081e+07	4.04028e+07	8.89096e+08	1.1173e+08	4.40823e+08	6.30185e+08	8.71565e+08	6.75061e+07	3.98734e+06	6.47719e+07	1.4058e+08	1.23972e+07	1.33446e+07	5.37361e+07	5.85878e+08	2.47344e+08	4.73803e+07	1.84305e+07	1.85866e+08	7.15447e+08	7.6301e+07	5.9704e+08	6.55926e+07	5.04998e+07	1.22459e+07	1.58735e+07	1.99138e+07	7.04396e+08	2.21789e+07	2.53055e+07
Lung	Cytomix	3.23856e+08	1.12421e+08	8.46041e+07	4.20123e+08	3.77226e+08	3.69251e+08	8.85935e+08	2.47171e+08	3.00262e+07	4.50835e+07	1.08199e+09	3.3089e+08	5.5128e+08	5.94442e+08	6.6607e+08	9.94788e+07	9.12397e+06	6.16267e+07	8.94774e+07	2.0541e+07	1.27466e+07	1.26939e+08	5.95414e+08	2.75196e+08	3.4074e+07	3.98068e+07	2.29735e+08	5.45239e+08	8.08223e+07	6.4294e+08	3.11086e+07	7.13633e+07	4.54875e+06	1.16255e+07	1.3689e+07	8.73352e+08	2.36423e+07	3.54467e+07
Lung	Cytomix	1.07095e+08	7.06557e+06	2.66084e+06	4.77501e+08	2.30851e+08	1.38472e+08	1.63797e+09	1.46571e+08			2.01922e+09	7.19058e+07	2.35654e+08	1.02996e+09	5.32499e+08	3.1309e+08	2.92248e+07	4.13292e+07	3.61917e+07	4.89287e+06	1.19326e+07	1.65997e+08	5.17932e+08	7.62582e+07	4.02251e+07	2.05728e+07	1.11457e+08	1.40762e+09	8.81982e+07	1.92458e+08	1.10691e+07	1.47722e+08	3.27551e+06			1.52333e+09		5.40869e+06
Liver	Control	4.9745e+06	1.72256e+07	856730	3.6072e+07	2.49005e+07	3.78266e+08	5.65459e+07	2.40269e+07	1.79366e+06	1.40971e+07	1.49482e+08	1.82763e+07	4.64919e+08	1.61099e+07	2.98333e+08	2.91787e+07	1.50047e+06	5248557	1.95639e+07	4.94922e+06		1.10876e+08	1.91782e+08	5.90083e+08	19892912	818447	4.63177e+07	3.84585e+08	1.58556e+07	672154	5.88504e+06	3.1551e+07	343796	1.62279e+07	229412	4.60018e+07	2.02773e+06	2.77293e+07
Liver	Control	1.87718e+07	1.81473e+07	1.14796e+06	2.91215e+07	1.06865e+07	2.48912e+08	6.789e+07	2.66046e+07	2.33659e+06	1.30557e+07	1.17142e+08	8.52554e+06	4.00447e+08	1.24356e+07	2.55671e+08	1.12513e+07	2.8013e+06	5.04367e+06	1.50285e+07	8.0534e+06		1.68259e+07	1.50441e+08	4.09367e+08	3.62404e+06		2.6763e+07	1.82003e+08	2.26692e+07	5.36583e+06	447400	3.1977e+07		208391		5.21249e+07	1.063e+06	1.08237e+07
Liver	Control	1.90717e+07	2.52822e+07	3.20654e+06	3.81821e+07	2.01922e+07	3.59334e+08	5.40189e+07	3.90295e+07	2.69058e+06	1.02161e+07	1.51198e+08	1.04609e+07	5.15242e+08	7.29404e+06	2.78103e+08	1.39366e+07	576438	2.33968e+06	1.47016e+07	3.97982e+06		2.14379e+07	1.69503e+08	4.03914e+08	1.00216e+06		1.86996e+07	1.8673e+08	3.23519e+07	7.87992e+06	1.56592e+06	2.64876e+07	2.46079e+06	6.00571e+06	921281	4.23966e+07	1.62335e+06	9.27394e+06
Liver	Cytomix	5.03615e+08	8.64793e+07	1.81514e+08	2.02559e+08	4.16131e+08	8.76205e+08	1.41421e+09	2.88113e+08	2.07038e+07	8.6677e+07	1.52182e+09	1.37514e+08	4.39304e+08	6.66782e+08	1.38609e+09	1.54955e+08	2.60147e+07	1.52512e+08	2.35389e+08	7.77462e+06	3.45132e+07	6.70732e+08	1.31359e+09	8.14618e+08	8.09355e+07	4.45942e+06	6.50818e+08	1.49756e+09	8.77854e+07	4.89695e+08	1.11634e+08	1.47802e+08	9.89786e+06	6.46503e+07	8.41243e+06	1.5387e+09	1.19702e+08	1.29717e+08
Liver	Cytomix	6.87907e+08	1.0371e+08	2.65469e+08	4.16341e+08	4.69214e+08	6.08713e+08	1.03642e+09	2.78776e+08	1.5687e+07	7.01266e+07	1.31043e+09	5.63339e+07	4.68668e+08	3.14526e+08	1.3392e+09	7.32644e+07	1.79244e+07	8.22939e+07	1.1159e+08	2.61001e+07	2.17204e+07	2.16297e+08	8.7911e+08	8.06249e+08	3.39826e+07	1.19843e+06	4.03203e+08	7.0529e+08	9.19171e+07	6.08227e+08	4.64373e+07	1.47847e+08	1.04942e+07	1.86251e+07	5.69788e+06	1.44857e+09	2.36048e+08	1.00051e+08
Liver	Cytomix	8.31771e+08	4.47837e+07	1.27584e+08	3.06473e+08	4.49185e+08	6.40765e+08	9.09259e+08	2.74309e+08	1.66766e+07	7.90573e+07	1.09283e+09	7.3245e+07	3.12741e+08	3.29294e+08	1.27264e+09	1.26493e+08	2.79903e+07	1.23172e+08	1.39151e+08	1.39142e+07	2.47335e+07	3.27802e+08	1.0023e+09	1.01127e+09	2.35639e+07	4.24625e+06	2.55338e+08	8.89373e+08	1.34003e+08	4.11325e+08	8.29054e+07	2.20228e+08	2.09663e+07	2.18041e+07	5.38507e+06	1.37842e+09	1.99428e+08	7.01508e+07
Kidney	Control	878211	2.29443e+07	145118	3.18202e+07	9.6659e+06	4.89344e+07	1.63227e+07	1.51753e+07	6.01526e+07	1.08838e+08	2.14886e+08	3.90197e+07	3.67279e+07	2.9425e+07	1.30832e+08	5.07339e+07		513453	3.9211e+06	603707		59388.4	1.37963e+08	8.89274e+06	6.05071e+06	1.17642e+07	3.92139e+07	2.51678e+08	2.69056e+07	2.34635e+06	3.4627e+06	3.80132e+06	153529	7.03116e+06	775852	5.40097e+06	601599	8.23683e+06
Kidney	Control	522704	2.4826e+07		6.46547e+07	1.0649e+07	5.43229e+07	1.56851e+07	2.12038e+07	3.3067e+07	9.7117e+07	2.48945e+08	4.72895e+07	6.07663e+07	3.20771e+07	1.66207e+08	7.73088e+07	225565	754762	4.0647e+06	2.43985e+06			1.44971e+08	8.04376e+06	5.62969e+06	7.83497e+06	3.22559e+07	2.47035e+08	3.29857e+07	1.84461e+06	3.17528e+06	2.9252e+06	208542	1.33478e+07		2.66502e+06	905768	9.34541e+06
Kidney	Control	616140	2.59243e+07	300305	4.88893e+07	1.45338e+07	5.66123e+07	1.38475e+07	1.81068e+07	5.95464e+07	1.06917e+08	2.12769e+08	5.26518e+07	4.24763e+07	2.05515e+07	1.58853e+08	8.64449e+07			2.94198e+06	2.2375e+06		190575	1.56457e+08	2.26634e+06	6.26949e+06	1.34431e+07	2.73149e+07	2.33773e+08	4.70153e+07	1.70011e+06	3.05637e+06	3.22506e+06	756957	1.06354e+07		1.54425e+06	258637	9.40159e+06
Kidney	Cytomix	1.11075e+08	6.84154e+07	1.52967e+07	2.3437e+08	1.7252e+08	2.7592e+08	7.83854e+08	1.21547e+08	1.09312e+08	3.20455e+08	8.76029e+08	2.02602e+08	2.59726e+08	1.29802e+09	5.72743e+08	1.2611e+08	1.04393e+06	7.01523e+06	3.03661e+06	891452	1.80622e+06	3.39915e+07	7.58969e+08	2.37634e+08	2.5022e+07	2.63568e+08	1.87062e+08	6.01805e+08	1.03757e+08	3.61389e+08	4.11946e+07	1.23883e+07	1.16602e+06	3.98207e+07	4.8235e+06	2.49767e+08	4.34341e+07	4.24239e+07
Kidney	Cytomix	7.34399e+07	72680242	2.70591e+07	3.69637e+08	1.62585e+08	2.82947e+08	9.02028e+08	1.4212e+08	6.99136e+07	2.74771e+08	7.62587e+08	1.57616e+08	2.60143e+08	1.17587e+09	5.51452e+08	170196996	878722	9.80315e+06	2.99872e+07	7.63186e+06	4.83133e+06	7.10001e+06	5.96005e+08	1.45351e+08	2.02277e+07	1.11462e+08	3.33911e+08	4.77096e+08	7.02957e+07	3.04437e+08	3.0515e+07	5.0661e+06	3.48979e+06	2.72339e+07	1.13155e+07	1.29854e+08	4.483e+07	3.51849e+07
Kidney	Cytomix	1.14987e+08	5.78945e+07	2.04851e+07	2.09059e+08	3.19619e+08	3.40879e+08	1.04256e+09	1.20823e+08	8.06348e+07	3.50104e+08	6.49261e+08	1.67016e+08	1.84414e+08	1.30298e+09	4.88869e+08	1.71243e+08	1.48977e+06	8.55119e+06	2.26085e+07	5.63284e+06	557723	1.56233e+07	6.82652e+08	1.03272e+08	1.847e+07	1.54602e+08	2.7266e+08	6.38898e+08	1.29578e+08	2.30712e+08	3.64615e+07	1.93486e+07	1.01046e+07	3.54082e+07	4.27217e+06	7.69737e+07	4.42482e+07	2.24179e+07
MANOVA
Organ
Test	Value	Exact F	NumDF	DenDF	Prob>F
F Test	8.63331	21.5833	2	5	0.0035*

## Sheet: Upregulated 24 hrs
Organ	Treatment	Acod1	B2m	Gbp2	Gbp5	Ifit1	Ifit2	Ifit3	Irgm1	Isg15	Junb	Lcn2	Maff	Nos2	Parp14	Ptgs2	Ripk2	Rsad2	Selp	Tap1	Tlr2	Trafd1	Trim30a	Zfp36
Lung	Control	5.99457e+06	2.16459e+07	3.52848e+07	8.36096e+07	1.60876e+08	1.47681e+07	6.45674e+07	2.00512e+08	2.84385e+07	1.59011e+07	2.9507e+07	493415	1.92586e+06	2.77259e+08	1.61603e+07	3.47698e+06		7.34822e+06	2.28429e+07	2.86484e+06	5.31854e+06	909543
Lung	Control	8.26995e+06	2.2599e+07	4.09264e+07	6.4803e+07	2.78396e+08	1.71008e+07	9.72088e+07	2.39562e+08	1.03512e+08	1.12084e+07	2.69096e+07		1.17543e+06	2.0746e+08	1.64479e+07	1.2919e+06	2.33623e+06	5.22623e+06	2.52246e+07	5.31608e+06	8.33428e+06	824791	740005
Lung	Control			7.08483e+07	2.59236e+06	1.00596e+08	1.12753e+06	1.47948e+07	95282586	8.90483e+07			746244		5.68499e+07	3.99201e+06	4.68111e+06		4.70522e+06	1.47089e+07
Lung	Cyto	3.34258e+08	7.34318e+07	4.96217e+08	6.85147e+08	8.89096e+08	1.1173e+08	4.40823e+08	8.71565e+08	6.75061e+07	6.47719e+07	1.4058e+08	1.23972e+07	5.37361e+07	5.85878e+08	2.47344e+08	4.73803e+07	1.84305e+07	1.85866e+08	7.6301e+07	6.55926e+07	1.58735e+07	1.99138e+07	2.21789e+07
Lung	Cyto	3.23856e+08	1.12421e+08	4.20123e+08	8.85935e+08	1.08199e+09	3.3089e+08	5.5128e+08	6.6607e+08	9.94788e+07	6.16267e+07	8.94774e+07	2.0541e+07	1.26939e+08	5.95414e+08	2.75196e+08	3.4074e+07	3.98068e+07	2.29735e+08	8.08223e+07	3.11086e+07	1.16255e+07	1.3689e+07	2.36423e+07
Lung	Cyto	1.07095e+08	7.06557e+06	4.77501e+08	1.63797e+09	2.01922e+09	7.19058e+07	2.35654e+08	5.32499e+08	3.1309e+08	4.13292e+07	3.61917e+07	4.89287e+06	1.65997e+08	5.17932e+08	7.62582e+07	4.02251e+07	2.05728e+07	1.11457e+08	8.81982e+07	1.10691e+07
Lung	Control	5.69455e+07	2.29975e+07	4.1507e+08	8.41234e+07	5.41106e+08	4.68314e+07	2.49537e+08	3.54352e+08	2.10975e+08	1.57535e+07	2.23746e+07		1.86854e+07	3.45988e+08	1.09589e+07	9.02084e+06	6.25718e+06	2.30327e+07	7.16298e+07	2.74576e+07	1.39733e+07	998105	1.5376e+06
Lung	Control	4.29995e+07	4.63401e+07	5.64678e+07	1.32722e+08	2.61674e+08	5.18236e+07	7.87564e+07	3.14336e+08	2.56169e+08	7.40361e+06	3.01254e+07		2.39675e+07	6.21862e+08	6.11533e+06	9.99228e+06	1.56258e+07	3.64767e+07	5.84565e+07	3.41942e+07	50273.3	826063	758247
Lung	Control	3.91288e+07	4.78429e+07	4.06459e+07	1.11147e+08	6.76547e+08	7.88794e+07	1.38676e+08	4.29119e+08	3.01094e+08	3.02428e+06	1.63944e+07	421661	2.06039e+07	6.34581e+08	1.69082e+07	6.61228e+06	1.29685e+07	2.47485e+07	5.86819e+07	2.58773e+07	1.10375e+06	3.4712e+06	1.0188e+06
Lung	Cyto	1.18268e+09	2.69398e+08	2.44172e+09	5.02521e+09	3.51833e+09	9.29512e+08	2.4339e+09	1.43172e+09	646180177	3.84948e+07	6.38412e+08	2.63768e+06	8.81119e+08	3.57196e+09	1.8682e+08	4.99881e+07	2.01754e+08	4.24661e+08	4.92283e+08	2.3003e+08	5.86314e+07	36027322	4.27562e+07
Lung	Cyto	1.03594e+09	5.18101e+08	1.04612e+09	3.42622e+09	5.01715e+09	9.06084e+08	1.29717e+09	1.51448e+09	9.18507e+08	5.24261e+07	7.8021e+08	6.44938e+06	8.92869e+08	2.98192e+09	1.73717e+08	1.05906e+08	8.37614e+07	1.91493e+08	3.77387e+08	2.041e+08	4.21661e+07	1.30868e+07	1.37955e+07
Lung	Cyto	1.30469e+09	5.16352e+08	1.01884e+09	4.02234e+09	3.81179e+09	1.04802e+09	1.38295e+09	1.46951e+09	1.15037e+09	8.19973e+07	6.08455e+08	5.85017e+06	7.24214e+08	3.03092e+09	1.50386e+08	8.70735e+07	6.8839e+07	1.60464e+08	4.23469e+08	2.2798e+08	7.57267e+07	3.01425e+07	7.78831e+06
Liver	Control	4.9745e+06	1.72256e+07	3.6072e+07	5.65459e+07	1.49482e+08	1.82763e+07	4.64919e+08	2.98333e+08	2.91787e+07	5248557	1.95639e+07	4.94922e+06	1.10876e+08	1.91782e+08	5.90083e+08	19892912	818447	4.63177e+07	1.58556e+07	5.88504e+06	1.62279e+07	229412	2.02773e+06
Liver	Control	1.87718e+07	1.81473e+07	2.91215e+07	6.789e+07	1.17142e+08	8.52554e+06	4.00447e+08	2.55671e+08	1.12513e+07	5.04367e+06	1.50285e+07	8.0534e+06	1.68259e+07	1.50441e+08	4.09367e+08	3.62404e+06		2.6763e+07	2.26692e+07	447400	208391		1.063e+06
Liver	Control	1.90717e+07	2.52822e+07	3.81821e+07	5.40189e+07	1.51198e+08	1.04609e+07	5.15242e+08	2.78103e+08	1.39366e+07	2.33968e+06	1.47016e+07	3.97982e+06	2.14379e+07	1.69503e+08	4.03914e+08	1.00216e+06		1.86996e+07	3.23519e+07	1.56592e+06	6.00571e+06	921281	1.62335e+06
Liver	Cyto	5.03615e+08	8.64793e+07	2.02559e+08	1.41421e+09	1.52182e+09	1.37514e+08	4.39304e+08	1.38609e+09	1.54955e+08	1.52512e+08	2.35389e+08	7.77462e+06	6.70732e+08	1.31359e+09	8.14618e+08	8.09355e+07	4.45942e+06	6.50818e+08	8.77854e+07	1.11634e+08	6.46503e+07	8.41243e+06	1.19702e+08
Liver	Cyto	6.87907e+08	1.0371e+08	4.16341e+08	1.03642e+09	1.31043e+09	5.63339e+07	4.68668e+08	1.3392e+09	7.32644e+07	8.22939e+07	1.1159e+08	2.61001e+07	2.16297e+08	8.7911e+08	8.06249e+08	3.39826e+07	1.19843e+06	4.03203e+08	9.19171e+07	4.64373e+07	1.86251e+07	5.69788e+06	2.36048e+08
Liver	Cyto	8.31771e+08	4.47837e+07	3.06473e+08	9.09259e+08	1.09283e+09	7.3245e+07	3.12741e+08	1.27264e+09	1.26493e+08	1.23172e+08	1.39151e+08	1.39142e+07	3.27802e+08	1.0023e+09	1.01127e+09	2.35639e+07	4.24625e+06	2.55338e+08	1.34003e+08	8.29054e+07	2.18041e+07	5.38507e+06	1.99428e+08
Liver	Control	2.30446e+06	7.79678e+07	1.72946e+09	1.60963e+07	8.73669e+07	9.46472e+06	4.53018e+07	1.05901e+08	6.64288e+07	6.82693e+06	6.04191e+06	5.51002e+06	2.11518e+06	4.10471e+07	2.05255e+07	6.15574e+07	2.95097e+06	1.61123e+07	1.86826e+07	1.66501e+08	909818	527331	884275
Liver	Control	2.55529e+06	3.43094e+07	3.70957e+08	3.91525e+06	7.05057e+07	1.44519e+07	1.30452e+07	8.47569e+07	1.13131e+08	9.20007e+06	2.1726e+07	6.11553e+06	4.38401e+06	2.20483e+07	4.61602e+06	5.82983e+07	1.58111e+06	1.92475e+06	2.21366e+07	7.6923e+06	1.27745e+06	2.94176e+06	2.47848e+06
Liver	Control	2.34805e+06	6.56804e+07	6.27351e+08	3.00935e+07	3.09298e+07	3.83045e+06	3.55499e+07	4.68288e+07	2.24633e+07	9.06091e+06	8.37829e+06	1.51408e+07	1.02604e+07	1.26687e+07	3.20559e+06	6.99659e+07	2.21475e+06	5.66117e+06	2.28606e+07	3.69635e+07	1.60513e+07	187125	202744
Liver	Cyto	5.90734e+08	6.88549e+08	9.17165e+08	1.09324e+09	8.87898e+08	3.88643e+08	5.65587e+08	5.75141e+08	6.66391e+08	4.44655e+07	2.17247e+08	1.63448e+07	2.19804e+08	6.77201e+08	1.99318e+08	2.13022e+08	1.2917e+07	6.25679e+07	1.80803e+08	2.75345e+08	7.17787e+07	2.05649e+07	4.74035e+06
Liver	Cyto	9.73096e+08	6.72637e+08	3.67817e+08	1.00183e+09	1.13014e+09	4.78202e+08	4.56384e+08	3.62062e+08	5.78679e+08	2.62437e+07	1.59637e+08	2.78521e+07	1.57097e+08	4.12193e+08	9.74603e+07	9.18216e+07	3.58626e+07	5.91057e+07	2.31022e+08	4.42694e+07	5.14768e+07	2.4458e+07	1.68546e+07
Liver	Cyto	4.65228e+08	6.41152e+08	9.7012e+08	1.02935e+09	3.94659e+08	3.67877e+08	7.26479e+08	4.891e+08	2.78314e+08	3.07614e+07	1.59452e+08	3.92736e+07	1.20623e+08	3.41709e+08	1.95383e+08	8.92319e+07	7.23079e+07	7.98088e+07	1.66869e+08	7.2397e+07	3.40973e+07	1.35205e+07	2.83493e+07
Kidney	Control	878211	2.29443e+07	3.18202e+07	1.63227e+07	2.14886e+08	3.90197e+07	3.67279e+07	1.30832e+08	5.07339e+07	513453	3.9211e+06	603707	59388.4	1.37963e+08	8.89274e+06	6.05071e+06	1.17642e+07	3.92139e+07	2.69056e+07	3.4627e+06	7.03116e+06	775852	601599
Kidney	Control	522704	2.4826e+07	6.46547e+07	1.56851e+07	2.48945e+08	4.72895e+07	6.07663e+07	1.66207e+08	7.73088e+07	754762	4.0647e+06	2.43985e+06		1.44971e+08	8.04376e+06	5.62969e+06	7.83497e+06	3.22559e+07	3.29857e+07	3.17528e+06	1.33478e+07		905768
Kidney	Control	616140	2.59243e+07	4.88893e+07	1.38475e+07	2.12769e+08	5.26518e+07	4.24763e+07	1.58853e+08	8.64449e+07		2.94198e+06	2.2375e+06	190575	1.56457e+08	2.26634e+06	6.26949e+06	1.34431e+07	2.73149e+07	4.70153e+07	3.05637e+06	1.06354e+07		258637
Kidney	Cyto	1.11075e+08	6.84154e+07	2.3437e+08	7.83854e+08	8.76029e+08	2.02602e+08	2.59726e+08	5.72743e+08	1.2611e+08	7.01523e+06	3.03661e+06	891452	3.39915e+07	7.58969e+08	2.37634e+08	2.5022e+07	2.63568e+08	1.87062e+08	1.03757e+08	4.11946e+07	3.98207e+07	4.8235e+06	4.34341e+07
Kidney	Cyto	7.34399e+07	72680242	3.69637e+08	9.02028e+08	7.62587e+08	1.57616e+08	2.60143e+08	5.51452e+08	170196996	9.80315e+06	2.99872e+07	7.63186e+06	7.10001e+06	5.96005e+08	1.45351e+08	2.02277e+07	1.11462e+08	3.33911e+08	7.02957e+07	3.0515e+07	2.72339e+07	1.13155e+07	4.483e+07
Kidney	Cyto	1.14987e+08	5.78945e+07	2.09059e+08	1.04256e+09	6.49261e+08	1.67016e+08	1.84414e+08	4.88869e+08	1.71243e+08	8.55119e+06	2.26085e+07	5.63284e+06	1.56233e+07	6.82652e+08	1.03272e+08	1.847e+07	1.54602e+08	2.7266e+08	1.29578e+08	3.64615e+07	3.54082e+07	4.27217e+06	4.42482e+07
Kidney	Control	3.81824e+06	1.40716e+08	1.06849e+08	3.65137e+07	4.15075e+08	3.34235e+07	1.80789e+08	2.41543e+08	1.41752e+08	3.15337e+07	13739703	1.0522e+07	245409	1.23218e+08	7.76135e+06	1.36224e+07	3.19034e+06	3.0016e+07	3.21617e+07	1.41464e+08	7.22032e+06	3.69568e+06	321057
Kidney	Control	4.74944e+06	1.0322e+08	8.63937e+07	4.09224e+07	3.69534e+08	3.65688e+07	1.34086e+08	1.8938e+08	1.57691e+08	2.05317e+07	1.61777e+07	4.88008e+06	3.80748e+06	1.7042e+08	7.78251e+06	1.12095e+07	1.89089e+06	2.03702e+07	4.40067e+07	2.33288e+08	7.43725e+06	3.89353e+06
Kidney	Control	1.28291e+06	1.52144e+08	1.15442e+08	3.89051e+07	2.07845e+08	5.25905e+07	1.38201e+08	2.17133e+08	2.68611e+08	2.22466e+07	1.4268e+07	4.24918e+06	9.26495e+06	1.876e+08	7.71554e+06	1.15202e+07	8.30454e+06	1.70186e+07	3.30732e+07	1.97806e+08	5.01005e+06	4.57033e+06
Kidney	Cyto	8.25072e+08	1.03801e+09	1.5285e+09	5.24922e+09	1.35805e+09	3.76491e+08	1.15753e+09	1.26892e+09	6.04625e+08	4.89386e+07	2.51807e+08	2.90137e+07	2.45722e+08	4.50561e+08	1.11171e+08	4.98187e+07	1.48571e+08	7.30313e+07	4.59269e+08	1.87689e+08	1.30607e+08	1.67809e+07	1.16401e+07
Kidney	Cyto	8.81956e+08	1.1833e+09	1.91234e+09	5.24943e+09	9.32221e+08	6.03898e+08	1.43774e+09	1.08811e+09	6.65065e+08	6.03046e+07	2.6147e+08	3.5278e+07	2.08324e+08	4.92878e+08	1.4005e+08	5.12093e+07	1.61394e+08	9.30552e+07	3.6067e+08	4.92093e+07	1.15361e+08	2.83599e+07	1.42196e+07
Kidney	Cyto	8.97598e+08	1.29642e+09	1.63718e+09	3.68767e+09	7.93869e+08	9.04471e+08	1.09327e+09	9.63707e+08	9.24261e+08	3.93399e+07	2.36361e+08	1.46048e+07	2.47072e+08	5.66634e+08	1.19639e+08	3.88701e+07	1.56553e+08	1.42516e+08	2.95477e+08	4.53858e+08	1.07453e+08	3.65827e+07	9.05774e+06
MANOVA
Organ
Test	Value	Exact F	NumDF	DenDF	Prob>F
F Test	0.375373	4.8799	1	13	0.0457*

## Sheet: Downregulated 24 hrs
Organ	Treatment	Ehd2	Vwf	Ptprb	Ephb4	She	Pdcd4	Cbr4	Fli1	Tie1	Ndufa4	Hyal2	Rflnb	Rgcc	Ednrb	Igfbp3	Elk3
Lung	Control	4.75776e+09	2.00362e+09	5.40199e+08	2.60862e+08	1.25137e+08	3.658e+08	7.56339e+07	8.23022e+07	9.95016e+07	1.73538e+08	1.2544e+08	4.44556e+08	4.94885e+06	3.1889e+07	3.51651e+08	5.90313e+07
Lung	Control	5.11349e+09	3.17551e+09	5.01638e+08	2.02757e+08	1.69338e+08	5.01178e+08	5.6384e+07	1.40959e+08	1.09158e+08	2.33078e+08	8.13794e+07	2.53132e+08	4.62917e+06	1.32052e+07	2.96024e+08	2.98717e+07
Lung	Control	5.22666e+09	2.60816e+09	5.71827e+08	1.81387e+08	1.71888e+08	4.39664e+08	3.37081e+07	8.402e+07	1.2752e+08	2.16771e+08	9.85517e+07	2.38433e+08	6.51358e+06	3.46829e+06	2.14335e+08	2.54154e+07
Lung	Cytomix	2.28338e+09	6.95265e+08	1.87556e+08	2.45634e+08	8.78213e+07	3.46866e+07	1.3921e+07	1.14045e+07	3.19688e+07	3.73716e+07	7.28012e+07	3.92415e+07	458339	5.33162e+06	148996471	8.11563e+06
Lung	Cytomix	2.68392e+09	6.44919e+08	1.17568e+08	6.37087e+07	8.58895e+07	6.8916e+07	1.40334e+07	2.73608e+07	2.60225e+07	5.07627e+07	3.09277e+07	5.39032e+07	7031.98	704540	1.91199e+08	2.16603e+06
Lung	Cytomix	2.62118e+09	7.26958e+08	1.41743e+08	6.15577e+07	1.09545e+08	7.58542e+07	7.12955e+06	1.80338e+07	2.16789e+08	8.52184e+07	1.71985e+07	7.3922e+07		57580.9	2.07612e+08	1.59348e+06
Liver	Control	1.66497e+09	4.19221e+08	1.86534e+08	5.56576e+07	9.60642e+07	1.38068e+08	7.62063e+07	8.18917e+07	2.84737e+07	1.78425e+08	5.35027e+07	1.64617e+08	537010	9.67191e+07	2.52817e+08	1.58325e+07
Liver	Control	7.64573e+08	7.28706e+08	2.81133e+08	5.27725e+07	4.70167e+07	1.57258e+08	6.80649e+07	5.28105e+07	5.50608e+07	1.57954e+08	2.53845e+07	1.30838e+08	1.03364e+07	658338	1.95838e+08	3.85584e+07
Liver	Control	9.87875e+08	8.34077e+08	372091291	8.22747e+07	5.02184e+07	1.77634e+08	4.13344e+07	7.16271e+07	4.06098e+07	9.99737e+07	4.36961e+07	1.42276e+08	2.14674e+07	3.39605e+07	3.09395e+08	2.89584e+07
Liver	Cytomix	8.30065e+08	3.06463e+08	1.42471e+08	3.0617e+07	5.50953e+07	3.30713e+07	4.00526e+07	3.97796e+07	1.90948e+07	3.72923e+07	1.86413e+07	3.76229e+07	1.14566e+06	2.02501e+07	9.11583e+07	3.17061e+06
Liver	Cytomix	5.47813e+08	4.7465e+08	2.12084e+08	3.28829e+07	1.10196e+07	3.79009e+07	2.76707e+07	2.34433e+07	1.71699e+07	2.37525e+07	7.92154e+06	2.7905e+07	324728	1.18442e+06	1.7418e+08	2.05838e+06
Liver	Cytomix	7.11595e+08	5.44876e+08	5.49989e+08	2.46268e+07	2.07783e+07	2.61319e+07	1.19499e+07	2.32605e+07	1.82295e+07	2.56191e+07	1.546e+07	4.74303e+07	1.83081e+06	1.42434e+06	1.87706e+08	2.85701e+06
Kidney	Control	1.35077e+09	5.63949e+08	2.48982e+08	8.00872e+07	9.39708e+07	7.94628e+07	3.51159e+07	1.44001e+08	9.11843e+07	1.44335e+08	9.71705e+07	3.27216e+08	3.01076e+07	8.2913e+07	2.91497e+08	2.97091e+07
Kidney	Control	1.32686e+09	4.86561e+08	1.93897e+08	5.71784e+07	7.36099e+07	8.96601e+07	4.58724e+07	1.96299e+08	1.01897e+08	1.68163e+08	7.57967e+07	2.84132e+08	2.85731e+07	8.6594e+07	2.4514e+08	2.52247e+07
Kidney	Control	1.28188e+09	4.55677e+08	1.64304e+08	7.32119e+07	8.02591e+07	1.05578e+08	3.9709e+07	2.42056e+08	9.89771e+07	1.42871e+08	1.15632e+08	2.63454e+08	3.10966e+07	7.56287e+07	2.71479e+08	4.26224e+07
Kidney	Cytomix	7.7099e+08	3.75728e+08	1.69119e+08	1.49772e+08	3.9386e+07	2.21414e+06	1.38721e+07	6.58709e+07	7.9778e+07	4.37485e+07	2.26256e+07	8.67467e+07	3.16461e+06	5.57809e+06	1.54854e+08	4.58191e+06
Kidney	Cytomix	8.83614e+08	2.8852e+08	1.53406e+08	4.54431e+07	3.66214e+07	2.13487e+06	1.69463e+07	4.03928e+07	1.05168e+08	3.61686e+07	1.47608e+07	8.16157e+07	3.78571e+06	1.50527e+07	1.50041e+08	5.83128e+06
Kidney	Cytomix	7.90526e+08	1.96079e+08	2.28857e+08	3.60986e+07	3.94349e+07	2.84747e+06	1.29215e+07	4.89561e+07	9.7217e+07	3.67855e+07	1.80666e+07	5.94042e+07	7.90314e+06	1.57734e+07	1.62156e+08	5.29044e+06
MANOVA
Organ
Test	Value	Exact F	NumDF	DenDF	Prob>F
F Test	45.025	247.637	2	11	<.0001*

## Sheet: Upregulated common 4 and 24 hr
Organ	Treatment	Time	Acod1	B2m	Gbp2	Gbp5	Ifit1	Ifit2	Ifit3	Irgm1	Isg15	Junb	Lcn2	Maff	Nos2	Parp14	Ptgs2	Ripk2	Rsad2	Selp	Tap1	Tlr2	Trafd1	Trim30a	Zfp36
Lung	Control	4	5.99457e+06	2.16459e+07	3.52848e+07	8.36096e+07	1.60876e+08	1.47681e+07	6.45674e+07	2.00512e+08	2.84385e+07	1.59011e+07	2.9507e+07	493415	1.92586e+06	2.77259e+08	1.61603e+07	3.47698e+06		7.34822e+06	2.28429e+07	2.86484e+06	5.31854e+06	909543
Lung	Control	4	8.26995e+06	2.2599e+07	4.09264e+07	6.4803e+07	2.78396e+08	1.71008e+07	9.72088e+07	2.39562e+08	1.03512e+08	1.12084e+07	2.69096e+07		1.17543e+06	2.0746e+08	1.64479e+07	1.2919e+06	2.33623e+06	5.22623e+06	2.52246e+07	5.31608e+06	8.33428e+06	824791	740005
Lung	Control	4			7.08483e+07	2.59236e+06	1.00596e+08	1.12753e+06	1.47948e+07	95282586	8.90483e+07			746244		5.68499e+07	3.99201e+06	4.68111e+06		4.70522e+06	1.47089e+07
Lung	Cyto	4	3.34258e+08	7.34318e+07	4.96217e+08	6.85147e+08	8.89096e+08	1.1173e+08	4.40823e+08	8.71565e+08	6.75061e+07	6.47719e+07	1.4058e+08	1.23972e+07	5.37361e+07	5.85878e+08	2.47344e+08	4.73803e+07	1.84305e+07	1.85866e+08	7.6301e+07	6.55926e+07	1.58735e+07	1.99138e+07	2.21789e+07
Lung	Cyto	4	3.23856e+08	1.12421e+08	4.20123e+08	8.85935e+08	1.08199e+09	3.3089e+08	5.5128e+08	6.6607e+08	9.94788e+07	6.16267e+07	8.94774e+07	2.0541e+07	1.26939e+08	5.95414e+08	2.75196e+08	3.4074e+07	3.98068e+07	2.29735e+08	8.08223e+07	3.11086e+07	1.16255e+07	1.3689e+07	2.36423e+07
Lung	Cyto	4	1.07095e+08	7.06557e+06	4.77501e+08	1.63797e+09	2.01922e+09	7.19058e+07	2.35654e+08	5.32499e+08	3.1309e+08	4.13292e+07	3.61917e+07	4.89287e+06	1.65997e+08	5.17932e+08	7.62582e+07	4.02251e+07	2.05728e+07	1.11457e+08	8.81982e+07	1.10691e+07
Lung	Control	24	5.69455e+07	2.29975e+07	4.1507e+08	8.41234e+07	5.41106e+08	4.68314e+07	2.49537e+08	3.54352e+08	2.10975e+08	1.57535e+07	2.23746e+07		1.86854e+07	3.45988e+08	1.09589e+07	9.02084e+06	6.25718e+06	2.30327e+07	7.16298e+07	2.74576e+07	1.39733e+07	998105	1.5376e+06
Lung	Control	24	4.29995e+07	4.63401e+07	5.64678e+07	1.32722e+08	2.61674e+08	5.18236e+07	7.87564e+07	3.14336e+08	2.56169e+08	7.40361e+06	3.01254e+07		2.39675e+07	6.21862e+08	6.11533e+06	9.99228e+06	1.56258e+07	3.64767e+07	5.84565e+07	3.41942e+07	50273.3	826063	758247
Lung	Control	24	3.91288e+07	4.78429e+07	4.06459e+07	1.11147e+08	6.76547e+08	7.88794e+07	1.38676e+08	4.29119e+08	3.01094e+08	3.02428e+06	1.63944e+07	421661	2.06039e+07	6.34581e+08	1.69082e+07	6.61228e+06	1.29685e+07	2.47485e+07	5.86819e+07	2.58773e+07	1.10375e+06	3.4712e+06	1.0188e+06
Lung	Cyto	24	1.18268e+09	2.69398e+08	2.44172e+09	5.02521e+09	3.51833e+09	9.29512e+08	2.4339e+09	1.43172e+09	646180177	3.84948e+07	6.38412e+08	2.63768e+06	8.81119e+08	3.57196e+09	1.8682e+08	4.99881e+07	2.01754e+08	4.24661e+08	4.92283e+08	2.3003e+08	5.86314e+07	36027322	4.27562e+07
Lung	Cyto	24	1.03594e+09	5.18101e+08	1.04612e+09	3.42622e+09	5.01715e+09	9.06084e+08	1.29717e+09	1.51448e+09	9.18507e+08	5.24261e+07	7.8021e+08	6.44938e+06	8.92869e+08	2.98192e+09	1.73717e+08	1.05906e+08	8.37614e+07	1.91493e+08	3.77387e+08	2.041e+08	4.21661e+07	1.30868e+07	1.37955e+07
Lung	Cyto	24	1.30469e+09	5.16352e+08	1.01884e+09	4.02234e+09	3.81179e+09	1.04802e+09	1.38295e+09	1.46951e+09	1.15037e+09	8.19973e+07	6.08455e+08	5.85017e+06	7.24214e+08	3.03092e+09	1.50386e+08	8.70735e+07	6.8839e+07	1.60464e+08	4.23469e+08	2.2798e+08	7.57267e+07	3.01425e+07	7.78831e+06
Liver	Control	4	4.9745e+06	1.72256e+07	3.6072e+07	5.65459e+07	1.49482e+08	1.82763e+07	4.64919e+08	2.98333e+08	2.91787e+07	5248557	1.95639e+07	4.94922e+06	1.10876e+08	1.91782e+08	5.90083e+08	19892912	818447	4.63177e+07	1.58556e+07	5.88504e+06	1.62279e+07	229412	2.02773e+06
Liver	Control	4	1.87718e+07	1.81473e+07	2.91215e+07	6.789e+07	1.17142e+08	8.52554e+06	4.00447e+08	2.55671e+08	1.12513e+07	5.04367e+06	1.50285e+07	8.0534e+06	1.68259e+07	1.50441e+08	4.09367e+08	3.62404e+06		2.6763e+07	2.26692e+07	447400	208391		1.063e+06
Liver	Control	4	1.90717e+07	2.52822e+07	3.81821e+07	5.40189e+07	1.51198e+08	1.04609e+07	5.15242e+08	2.78103e+08	1.39366e+07	2.33968e+06	1.47016e+07	3.97982e+06	2.14379e+07	1.69503e+08	4.03914e+08	1.00216e+06		1.86996e+07	3.23519e+07	1.56592e+06	6.00571e+06	921281	1.62335e+06
Liver	Cyto	4	5.03615e+08	8.64793e+07	2.02559e+08	1.41421e+09	1.52182e+09	1.37514e+08	4.39304e+08	1.38609e+09	1.54955e+08	1.52512e+08	2.35389e+08	7.77462e+06	6.70732e+08	1.31359e+09	8.14618e+08	8.09355e+07	4.45942e+06	6.50818e+08	8.77854e+07	1.11634e+08	6.46503e+07	8.41243e+06	1.19702e+08
Liver	Cyto	4	6.87907e+08	1.0371e+08	4.16341e+08	1.03642e+09	1.31043e+09	5.63339e+07	4.68668e+08	1.3392e+09	7.32644e+07	8.22939e+07	1.1159e+08	2.61001e+07	2.16297e+08	8.7911e+08	8.06249e+08	3.39826e+07	1.19843e+06	4.03203e+08	9.19171e+07	4.64373e+07	1.86251e+07	5.69788e+06	2.36048e+08
Liver	Cyto	4	8.31771e+08	4.47837e+07	3.06473e+08	9.09259e+08	1.09283e+09	7.3245e+07	3.12741e+08	1.27264e+09	1.26493e+08	1.23172e+08	1.39151e+08	1.39142e+07	3.27802e+08	1.0023e+09	1.01127e+09	2.35639e+07	4.24625e+06	2.55338e+08	1.34003e+08	8.29054e+07	2.18041e+07	5.38507e+06	1.99428e+08
Liver	Control	24	2.30446e+06	7.79678e+07	1.72946e+09	1.60963e+07	8.73669e+07	9.46472e+06	4.53018e+07	1.05901e+08	6.64288e+07	6.82693e+06	6.04191e+06	5.51002e+06	2.11518e+06	4.10471e+07	2.05255e+07	6.15574e+07	2.95097e+06	1.61123e+07	1.86826e+07	1.66501e+08	909818	527331	884275
Liver	Control	24	2.55529e+06	3.43094e+07	3.70957e+08	3.91525e+06	7.05057e+07	1.44519e+07	1.30452e+07	8.47569e+07	1.13131e+08	9.20007e+06	2.1726e+07	6.11553e+06	4.38401e+06	2.20483e+07	4.61602e+06	5.82983e+07	1.58111e+06	1.92475e+06	2.21366e+07	7.6923e+06	1.27745e+06	2.94176e+06	2.47848e+06
Liver	Control	24	2.34805e+06	6.56804e+07	6.27351e+08	3.00935e+07	3.09298e+07	3.83045e+06	3.55499e+07	4.68288e+07	2.24633e+07	9.06091e+06	8.37829e+06	1.51408e+07	1.02604e+07	1.26687e+07	3.20559e+06	6.99659e+07	2.21475e+06	5.66117e+06	2.28606e+07	3.69635e+07	1.60513e+07	187125	202744
Liver	Cyto	24	5.90734e+08	6.88549e+08	9.17165e+08	1.09324e+09	8.87898e+08	3.88643e+08	5.65587e+08	5.75141e+08	6.66391e+08	4.44655e+07	2.17247e+08	1.63448e+07	2.19804e+08	6.77201e+08	1.99318e+08	2.13022e+08	1.2917e+07	6.25679e+07	1.80803e+08	2.75345e+08	7.17787e+07	2.05649e+07	4.74035e+06
Liver	Cyto	24	9.73096e+08	6.72637e+08	3.67817e+08	1.00183e+09	1.13014e+09	4.78202e+08	4.56384e+08	3.62062e+08	5.78679e+08	2.62437e+07	1.59637e+08	2.78521e+07	1.57097e+08	4.12193e+08	9.74603e+07	9.18216e+07	3.58626e+07	5.91057e+07	2.31022e+08	4.42694e+07	5.14768e+07	2.4458e+07	1.68546e+07
Liver	Cyto	24	4.65228e+08	6.41152e+08	9.7012e+08	1.02935e+09	3.94659e+08	3.67877e+08	7.26479e+08	4.891e+08	2.78314e+08	3.07614e+07	1.59452e+08	3.92736e+07	1.20623e+08	3.41709e+08	1.95383e+08	8.92319e+07	7.23079e+07	7.98088e+07	1.66869e+08	7.2397e+07	3.40973e+07	1.35205e+07	2.83493e+07
Kidney	Control	4	878211	2.29443e+07	3.18202e+07	1.63227e+07	2.14886e+08	3.90197e+07	3.67279e+07	1.30832e+08	5.07339e+07	513453	3.9211e+06	603707	59388.4	1.37963e+08	8.89274e+06	6.05071e+06	1.17642e+07	3.92139e+07	2.69056e+07	3.4627e+06	7.03116e+06	775852	601599
Kidney	Control	4	522704	2.4826e+07	6.46547e+07	1.56851e+07	2.48945e+08	4.72895e+07	6.07663e+07	1.66207e+08	7.73088e+07	754762	4.0647e+06	2.43985e+06		1.44971e+08	8.04376e+06	5.62969e+06	7.83497e+06	3.22559e+07	3.29857e+07	3.17528e+06	1.33478e+07		905768
Kidney	Control	4	616140	2.59243e+07	4.88893e+07	1.38475e+07	2.12769e+08	5.26518e+07	4.24763e+07	1.58853e+08	8.64449e+07		2.94198e+06	2.2375e+06	190575	1.56457e+08	2.26634e+06	6.26949e+06	1.34431e+07	2.73149e+07	4.70153e+07	3.05637e+06	1.06354e+07		258637
Kidney	Cyto	4	1.11075e+08	6.84154e+07	2.3437e+08	7.83854e+08	8.76029e+08	2.02602e+08	2.59726e+08	5.72743e+08	1.2611e+08	7.01523e+06	3.03661e+06	891452	3.39915e+07	7.58969e+08	2.37634e+08	2.5022e+07	2.63568e+08	1.87062e+08	1.03757e+08	4.11946e+07	3.98207e+07	4.8235e+06	4.34341e+07
Kidney	Cyto	4	7.34399e+07	72680242	3.69637e+08	9.02028e+08	7.62587e+08	1.57616e+08	2.60143e+08	5.51452e+08	170196996	9.80315e+06	2.99872e+07	7.63186e+06	7.10001e+06	5.96005e+08	1.45351e+08	2.02277e+07	1.11462e+08	3.33911e+08	7.02957e+07	3.0515e+07	2.72339e+07	1.13155e+07	4.483e+07
Kidney	Cyto	4	1.14987e+08	5.78945e+07	2.09059e+08	1.04256e+09	6.49261e+08	1.67016e+08	1.84414e+08	4.88869e+08	1.71243e+08	8.55119e+06	2.26085e+07	5.63284e+06	1.56233e+07	6.82652e+08	1.03272e+08	1.847e+07	1.54602e+08	2.7266e+08	1.29578e+08	3.64615e+07	3.54082e+07	4.27217e+06	4.42482e+07
Kidney	Control	24	3.81824e+06	1.40716e+08	1.06849e+08	3.65137e+07	4.15075e+08	3.34235e+07	1.80789e+08	2.41543e+08	1.41752e+08	3.15337e+07	13739703	1.0522e+07	245409	1.23218e+08	7.76135e+06	1.36224e+07	3.19034e+06	3.0016e+07	3.21617e+07	1.41464e+08	7.22032e+06	3.69568e+06	321057
Kidney	Control	24	4.74944e+06	1.0322e+08	8.63937e+07	4.09224e+07	3.69534e+08	3.65688e+07	1.34086e+08	1.8938e+08	1.57691e+08	2.05317e+07	1.61777e+07	4.88008e+06	3.80748e+06	1.7042e+08	7.78251e+06	1.12095e+07	1.89089e+06	2.03702e+07	4.40067e+07	2.33288e+08	7.43725e+06	3.89353e+06
Kidney	Control	24	1.28291e+06	1.52144e+08	1.15442e+08	3.89051e+07	2.07845e+08	5.25905e+07	1.38201e+08	2.17133e+08	2.68611e+08	2.22466e+07	1.4268e+07	4.24918e+06	9.26495e+06	1.876e+08	7.71554e+06	1.15202e+07	8.30454e+06	1.70186e+07	3.30732e+07	1.97806e+08	5.01005e+06	4.57033e+06
Kidney	Cyto	24	8.25072e+08	1.03801e+09	1.5285e+09	5.24922e+09	1.35805e+09	3.76491e+08	1.15753e+09	1.26892e+09	6.04625e+08	4.89386e+07	2.51807e+08	2.90137e+07	2.45722e+08	4.50561e+08	1.11171e+08	4.98187e+07	1.48571e+08	7.30313e+07	4.59269e+08	1.87689e+08	1.30607e+08	1.67809e+07	1.16401e+07
Kidney	Cyto	24	8.81956e+08	1.1833e+09	1.91234e+09	5.24943e+09	9.32221e+08	6.03898e+08	1.43774e+09	1.08811e+09	6.65065e+08	6.03046e+07	2.6147e+08	3.5278e+07	2.08324e+08	4.92878e+08	1.4005e+08	5.12093e+07	1.61394e+08	9.30552e+07	3.6067e+08	4.92093e+07	1.15361e+08	2.83599e+07	1.42196e+07
Kidney	Cyto	24	8.97598e+08	1.29642e+09	1.63718e+09	3.68767e+09	7.93869e+08	9.04471e+08	1.09327e+09	9.63707e+08	9.24261e+08	3.93399e+07	2.36361e+08	1.46048e+07	2.47072e+08	5.66634e+08	1.19639e+08	3.88701e+07	1.56553e+08	1.42516e+08	2.95477e+08	4.53858e+08	1.07453e+08	3.65827e+07	9.05774e+06
MANOVA
Organ
Test	Value	Exact F	NumDF	DenDF	Prob>F
F Test	0.375373	4.8799	1	13	0.0457*
Organ*Treatment
Test	Value	Exact F	NumDF	DenDF	Prob>F
F Test	0.672841	8.7469	1	13	0.0111*
Organ*Time
Test	Value	Exact F	NumDF	DenDF	Prob>F
F Test	2.9161	37.9093	1	13	<.0001*
Organ*Treatment*Time
Test	Value	Exact F	NumDF	DenDF	Prob>F
F Test	1.73429	22.5457	1	13	0.0004*

## Sheet: Downregulated Common (4 and 24)
Organ	Treatment	Time	Pdcd4
Lung	Control	4	6.47001e+08
Lung	Control	4	5.02351e+08
Lung	Control	4	2.12219e+08
Lung	Cyto	4	4.67226e+07
Lung	Cyto	4	2.12535e+07
Lung	Cyto	4	1.24517e+07
Lung	Control	24	3.658e+08
Lung	Control	24	5.01178e+08
Lung	Control	24	4.39664e+08
Lung	Cyto	24	3.46866e+07
Lung	Cyto	24	6.8916e+07
Lung	Cyto	24	7.58542e+07
Liver	Control	4	2.82443e+08
Liver	Control	4	3.92232e+08
Liver	Control	4	3.90909e+08
Liver	Cyto	4	4.47929e+07
Liver	Cyto	4	6.28224e+07
Liver	Cyto	4	8.71458e+07
Liver	Control	24	1.38068e+08
Liver	Control	24	1.57258e+08
Liver	Control	24	1.77634e+08
Liver	Cyto	24	3.30713e+07
Liver	Cyto	24	3.79009e+07
Liver	Cyto	24	2.61319e+07
Kidney	Control	4	9.57581e+06
Kidney	Control	4	1.48643e+07
Kidney	Control	4	2.15927e+07
Kidney	Cyto	4	3.23272e+06
Kidney	Cyto	4	6.87745e+06
Kidney	Cyto	4	3.12154e+06
Kidney	Control	24	7.94628e+07
Kidney	Control	24	8.96601e+07
Kidney	Control	24	1.05578e+08
Kidney	Cyto	24	2.21414e+06
Kidney	Cyto	24	2.13487e+06
Kidney	Cyto	24	2.84747e+06
ANOVA
Organ
Test	Value	Exact F	NumDF	DenDF	Prob>F
F Test	2.36183	28.3419	2	24	<.0001*
Treatment
Test	Value	Exact F	NumDF	DenDF	Prob>F
F Test	3.65295	87.6707	1	24	<.0001*
Organ*Treatment
Test	Value	Exact F	NumDF	DenDF	Prob>F
F Test	1.56182	18.7418	2	24	<.0001*
Organ*Time
Test	Value	Exact F	NumDF	DenDF	Prob>F
F Test	0.32797	3.9356	2	24	0.0332*
