# Supplementary material for: Molecular Framework of Mouse Endothelial Cell Dysfunction during Inflammation: A Proteomics Approach
Source: Int J Mol Sci. 2022 Jul 29;23(15):8399. doi: 10.3390/ijms23158399 (PMC9369400; doi:10.3390/ijms23158399)
Supplement: Supplementary file 1 [file ijms-23-08399-s001.zip › Response to Bacterium GO BP.xlsx]

## Sheet: Lung 4 hr
Protein Name	Protein Symbol	Log2 Fold Change
complement component 3	C3	1.8472
beta-2 microglobulin	B2m	1.95196
serum amyloid A 3	Saa3	6.64386
lactotransferrin	Ltf	6.64386
interleukin 6	Il6	6.64386
chemokine (C-C motif) ligand 2	Ccl2	4.76474
CD14 antigen	Cd14	3.5525
lipocalin 2	Lcn2	1.83512
chemokine (C-X-C motif) ligand 1	Cxcl1	6.64386
interferon activated gene 204	Ifi204	1.87892
tripartite motif-containing 30A	Trim30a	2.52105
chemokine (C-X-C motif) ligand 10	Cxcl10	6.28812
serine (or cysteine) peptidase inhibitor, clade E, member 1	Serpine1	3.22048
zinc finger protein 36	Zfp36	4.71666
nitric oxide synthase 2, inducible	Nos2	3.36569
keratin 6A	Krt6a	1.42331
aconitate decarboxylase 1	Acod1	4.70116
receptor (TNFRSF)-interacting serine-threonine kinase 2	Ripk2	3.5277
guanylate binding protein 2b	Gbp2b	3.31716
prostaglandin-endoperoxide synthase 2	Ptgs2	4.48845
cytidine monophosphate (UMP-CMP) kinase 2, mitochondrial	Cmpk2	6.64386
IMP3, U3 small nucleolar ribonucleoprotein	Imp3	3.43576
tumor necrosis factor, alpha-induced protein 3	Tnfaip3	4.55428
guanylate binding protein 3	Gbp3	3.64016
interferon-induced protein with tetratricopeptide repeats 1	Ifit1	2.38405
ISG15 ubiquitin-like modifier	Isg15	1.15251
interferon-induced protein with tetratricopeptide repeats 3	Ifit3	2.91705
interleukin-1 receptor-associated kinase 2	Irak2	6.64386
guanylate binding protein 5	Gbp5	5.09153
interferon activated gene 205	Ifi205	2.892
toll-like receptor 2	Tlr2	3.09491
guanylate binding protein 2	Gbp2	3.64143

## Sheet: Liver 4 hr
Protein Name	Protein Symbol	Log2 Fold Change
interferon-induced protein with tetratricopeptide repeats 1	Ifit1	3.10283
guanylate binding protein 5	Gbp5	3.50932
immunity-related GTPase family M member 1	Irgm1	2.17281
aconitate decarboxylase 1	Acod1	4.32178
nitric oxide synthase 2, inducible	Nos2	2.08474
prostaglandin-endoperoxide synthase 2	Ptgs2	3.14503
guanylate binding protein 3	Gbp3	3.51854
interferon-induced protein with tetratricopeptide repeats 3	Ifit3	1.58496
guanylate binding protein 2b	Gbp2b	3.87725
guanylate binding protein 2	Gbp2	3.00018
interferon activated gene 205	Ifi205	1.67265
myeloid nuclear differentiation antigen like	Mndal	2.08474
a disintegrin-like and metallopeptidase (reprolysin type) with thrombospondin type 1 motif, 4	Adamts4	2.31034
toll-like receptor 2	Tlr2	3.97536
interferon activated gene 204	Ifi204	2.08372
interleukin 6	Il6	5.2944
ISG15 ubiquitin-like modifier	Isg15	2.54942
lipocalin 2	Lcn2	2.71238
serine (or cysteine) peptidase inhibitor, clade E, member 1	Serpine1	2.45523
CD14 antigen	Cd14	2.80405
receptor (TNFRSF)-interacting serine-threonine kinase 2	Ripk2	3.09424
GTP cyclohydrolase 1	Gch1	1.97085
zinc finger protein 36	Zfp36	6.54859
tumor necrosis factor, alpha-induced protein 3	Tnfaip3	2.34056
chemokine (C-C motif) ligand 2	Ccl2	3.8673
tripartite motif-containing 30A	Trim30a	2.53356
chemokine (C-X-C motif) ligand 1	Cxcl1	4.59759
beta-2 microglobulin	B2m	2.02006
ribosomal protein L39	Rpl39	1.35219
chemokine (C-X-C motif) ligand 10	Cxcl10	6.64386
chemokine (C-X-C motif) ligand 11	Cxcl11	6.64386
retroelement silencing factor 1	Resf1	6.64386
nocturnin	Noct	6.64386
CCAAT/enhancer binding protein (C/EBP), beta	Cebpb	2.18078
chemokine (C-X-C motif) ligand 9	Cxcl9	6.64386
chromogranin A	Chga	6.64386
Immunoglobulin heavy constant gamma 3	Ighg3	6.64386
tribbles pseudokinase 1	Trib1	6.64386
toll-like receptor 4	Tlr4	6.64386

## Sheet: Kidney 4 hr
Protein Name	Protein Symbol	Log2 Fold Change
guanylate binding protein 5	Gbp5	4.92922
interferon-induced protein with tetratricopeptide repeats 1	Ifit1	1.76043
immunity-related GTPase family M member 1	Irgm1	1.79535
interferon-induced protein with tetratricopeptide repeats 3	Ifit3	2.33828
guanylate binding protein 2	Gbp2	2.22527
prostaglandin-endoperoxide synthase 2	Ptgs2	4.19755
guanylate binding protein 3	Gbp3	2.39177
guanylate binding protein 2b	Gbp2b	3.91896
interferon activated gene 204	Ifi204	2.10367
aconitate decarboxylase 1	Acod1	1.70221
transporter 2, ATP-binding cassette, sub-family B (MDR/TAP)	Tap2	1.08542
ISG15 ubiquitin-like modifier	Isg15	1.18269
toll-like receptor 2	Tlr2	2.7914
nitric oxide synthase 2, inducible	Nos2	1.74287
cytidine monophosphate (UMP-CMP) kinase 2, mitochondrial	Cmpk2	1.92562
lipocalin 2	Lcn2	2.53381
ubiquitin specific peptidase 18	Usp18	2.95382
receptor (TNFRSF)-interacting serine-threonine kinase 2	Ripk2	1.58207
tripartite motif-containing 30A	Trim30a	1.93734
histocompatibility 2, K1, K region	H2-K1	2.36793
interleukin-1 receptor-associated kinase 2	Irak2	3.00432
interferon-induced protein 44	Ifi44	1.95829
tumor necrosis factor, alpha-induced protein 3	Tnfaip3	2.48311
chemokine (C-C motif) ligand 2	Ccl2	3.68392
coiled-coil domain containing 186	Ccdc186	1.20602
beta-2 microglobulin	B2m	1.46258
CD274 antigen	Cd274	1.9749
chemokine (C-X3-C motif) ligand 1	Cx3cl1	2.95717
chemokine (C-X-C motif) ligand 9	Cxcl9	6.64386
DEXH (Asp-Glu-X-His) box polypeptide 58	Dhx58	1.09963
scavenger receptor cysteine rich family, 5 domains	Ssc5d	2.4049
zinc finger protein 36	Zfp36	6.20067
CD55 molecule, decay accelerating factor for complement	Cd55	1.80777
caspase 1	Casp1	1.85639
interferon regulatory factor 8	Irf8	1.10836

## Sheet: Lung 24 hr
Protein Name	Protein Symbol	Log2 Fold Change
Guanylate binding protein 5	Gbp5	5.10957
interferon-induced protein with tetratricopeptide repeats 1	Ifit1	2.92922
guanylate binding protein 2	Gbp2	3.57362
nitric oxide synthase 2, inducible	Nos2	4.08347
complement component 3	C3	2.32308
interferon-induced protein with tetratricopeptide repeats 3	Ifit3	3.73107
guanylate binding protein 3	Gbp3	3.35797
signal transducer and activator of transcription 1	Stat1	1.26364
guanylate binding protein 2b	Gbp2b	5.39022
transporter 2, ATP-binding cassette, sub-family B (MDR/TAP)	Tap2	3.51463
immunity-related GTPase family M member 1	Irgm1	2.26784
aconitate decarboxylase 1	Acod1	3.78429
interferon activated gene 204	Ifi204	3.28747
2'-5' oligoadenylate synthetase 1A	Oas1a	1.71282
interferon activated gene 205	Ifi205	3.20821
toll-like receptor 2	Tlr2	2.18555
ISG15 ubiquitin-like modifier	Isg15	2.2299
lipocalin 2	Lcn2	4.73384
prostaglandin-endoperoxide synthase 2	Ptgs2	3.74351
cytidine monophosphate (UMP-CMP) kinase 2, mitochondrial	Cmpk2	3.26288
SAM and SH3 domain containing 1	Sash1	1.1776
histocompatibility 2, K1, K region	H2-K1	2.74674
receptor (TNFRSF)-interacting serine-threonine kinase 2	Ripk2	3.05624
tumor necrosis factor, alpha-induced protein 8	Tnfaip8	2.25248
expressed sequence AA467197	AA467197	1.33228
tripartite motif-containing 30A	Trim30a	1.97929
ubiquitin specific peptidase 18	Usp18	2.85957
CCAAT/enhancer binding protein (C/EBP), beta	Cebpb	3.89801
GTP cyclohydrolase 1	Gch1	2.09761
2'-5' oligoadenylate synthetase 3	Oas3	3.00216
zinc finger protein 36	Zfp36	3.04002
interleukin-1 receptor-associated kinase 2	Irak2	2.24123
S100 calcium binding protein A8 (calgranulin A)	S100a8	4.46486
granulin	Grn	1.58256
serum amyloid A 3	Saa3	6.64386
BCL2/adenovirus E1B interacting protein 3	Bnip3	1.66539
interferon-induced protein 44	Ifi44	3.1132
caspase 1	Casp1	2.146
CD274 antigen	Cd274	6.64386
beta-2 microglobulin	B2m	3.59024
chemokine (C-X-C motif) ligand 9	Cxcl9	6.64386
phospholipase A and acyltransferase 3	Plaat3	6.64386
chemokine (C-X3-C motif) ligand 1	Cx3cl1	4.45095
interleukin 12b	Il12b	2.05311
retinoic acid early transcript beta	Raet1b	6.64386
Immunoglobulin heavy constant gamma 3	Ighg3	6.64386
ring finger protein 5	Rnf5	2.44467
retinoic acid early transcript 1, alpha	Raet1a	6.64386

## Sheet: Liver 24 hr
Protein Name	Protein Symbol	Log2 Fold Change
complement component 3	C3	1.75617
T cell specific GTPase 1	Tgtp1	5.58785
signal transducer and activator of transcription 1	Stat1	1.65398
guanylate binding protein 4	Gbp4	3.83127
guanylate binding protein 2	Gbp2	3.78084
guanylate binding protein 5	Gbp5	4.32315
interferon inducible GTPase 1	Iigp1	4.44751
aconitate decarboxylase 1	Acod1	4.99055
interferon-induced protein with tetratricopeptide repeats 3	Ifit3	4.21506
immunity-related GTPase family M member 1	Irgm1	2.73292
interferon induced with helicase C domain 1	Ifit1	1.80612
nitric oxide synthase 2, inducible	Nos2	3.25338
interferon activated gene 204	Ifi204	3.64409
transporter 2, ATP-binding cassette, sub-family B (MDR/TAP)	Tap2	3.19409
myeloid nuclear differentiation antigen like	Mndal	1.87184
ISG15 ubiquitin-like modifier	Isg15	2.90631
SAM and SH3 domain containing 1	Sash1	1.26364
toll-like receptor 2	Tlr2	3.54597
prostaglandin-endoperoxide synthase 2	Ptgs2	3.71973
receptor (TNFRSF)-interacting serine-threonine kinase 2	Ripk2	1.89608
histocompatibility 2, K1, K region	H2-K1	2.80488
lipocalin 2	Lcn2	3.96283
2'-5' oligoadenylate synthetase 1A	Oas1a	1.73942
GTP cyclohydrolase 1	Gch1	1.27202
CCAAT/enhancer binding protein (C/EBP), beta	Cebpb	2.47586
a disintegrin-like and metallopeptidase (reprolysin type) with thrombospondin type 1 motif, 4	Adamts4	1.81147
macrophage expressed gene 1	Mpeg1	2.7685
Trim30a	Trim30a	2.1306
2'-5' oligoadenylate synthetase 3	Oas3	4.78492
beta-2 microglobulin	B2m	3.49249
S100 calcium binding protein A8 (calgranulin A)	S100a8	6.64386
tumor necrosis factor, alpha-induced protein 3	Tnfaip3	1.94636
Irak2	Irak2	3.4522
serine (or cysteine) peptidase inhibitor, clade E, member 1	Serpine1	1.61164
interferon activated gene 204	Ifi44	3.64409
CD14 antigen	Cd14	6.64386
Eph receptor A2	Epha2	1.04404
serum amyloid A 3	Saa3	4.36821
microsomal glutathione S-transferase 1	Mgst1	1.31557
ubiquitin specific peptidase 18	Usp18	2.49621
granulin	Grn	1.04194
a disintegrin and metallopeptidase domain 9 (meltrin gamma)	Adam9	1.48078
chemokine (C-X3-C motif) ligand 1	Cx3cl1	3.51677
hect domain and RLD 6	Herc6	1.6107
chromodomain helicase DNA binding protein 7	Chd7	2.40817
Sp110 nuclear body protein	Sp110	2.03703
chemokine (C-X-C motif) ligand 11	Cxcl11	6.17279
chemokine (C-C motif) ligand 2	Ccl2	1.56949
zinc finger protein 36	Zfp36	2.65833
proteasome (prosome, macropain) subunit, beta type 9 (large multifunctional peptidase 2)	Psmb9	2.81291
nucleotide-binding oligomerization domain containing 1	Nod1	1.60407
interleukin 36G	Il36g	1.10299
chemokine (C-X-C motif) ligand 10	Cxcl10	4.04107
chemokine (C-X-C motif) ligand 9	Cxcl9	6.64386
2'-5' oligoadenylate synthetase 2	Oas2	4.55182
toll-like receptor 4	Tlr4	1.87381

## Sheet: Kidney 24 hr
Protein Name	Protein Symbol	Log2 Fold Change
guanylate binding protein 5	Gbp5	5.88237
interferon inducible GTPase 1	Iigp1	5.64466
guanylate binding protein 3	Gbp3	3.40245
guanylate binding protein 2	Gbp2	3.87725
interferon-induced protein with tetratricopeptide repeats 3	Ifit3	3.014
complement component 3	C3	1.43349
interferon-induced protein with tetratricopeptide repeats 1	Ifit1	2.13881
aconitate decarboxylase 1	Acod1	5.19014
immunity-related GTPase family M member 1	Irgm1	2.29807
myeloid nuclear differentiation antigen like	Mndal	1.69243
transporter 2, ATP-binding cassette, sub-family B (MDR/TAP)	Tap2	3.316
eukaryotic translation initiation factor 2-alpha kinase 2	Eif2ak2	1.17249
interferon activated gene 211	Ifi211	4.7217
nitric oxide synthase 2, inducible	Nos2	3.1102
interferon activated gene 205	Ifi205	4.21932
cytidine monophosphate (UMP-CMP) kinase 2, mitochondrial	Cmpk2	3.05415
ISG15 ubiquitin-like modifier	Isg15	2.12895
2'-5' oligoadenylate synthetase 3	Oas3	1.94486
2'-5' oligoadenylate synthetase 1A	Oas1a	1.48594
histocompatibility 2, K1, K region	H2-K1	3.58207
receptor (TNFRSF)-interacting serine-threonine kinase 2	Ripk2	1.79867
GTP cyclohydrolase 1	Gch1	1.06833
Sp110 nuclear body protein	Sp110	1.84278
DEXH (Asp-Glu-X-His) box polypeptide 58	Dhx58	1.3505
toll-like receptor 2	Tlr2	2.77357
interferon-induced protein 44	Ifi44	3.29101
Ubiquitin specific peptidase 18	Usp18	3.75948
expressed sequence AA467197	AA467197	1.65992
CCAAT/enhancer binding protein (C/EBP), beta	Cebpb	2.77779
lipocalin 2	Lcn2	3.53406
prostaglandin-endoperoxide synthase 2	Ptgs2	4.01846
Eph receptor A2	Epha2	1.18777
interleukin-1 receptor-associated kinase 2	Irak2	1.76723
macrophage expressed gene 1	Mpeg1	6.64386
phospholipase A and acyltransferase 3	Plaat3	1.23756
tripartite motif-containing 30A	Trim30a	2.15218
2'-5' oligoadenylate synthetase 2	Oas2	1.80116
a disintegrin-like and metallopeptidase (reprolysin type) with thrombospondin type 1 motif, 4	Adamts4	1.64247
beta-2 microglobulin	B2m	2.85798
caspase 1	Casp1	1.16607
chromodomain helicase DNA binding protein 7	Chd7	2.07142
BCL2/adenovirus E1B interacting protein 3	Bnip3	1.01293
chemokine (C-X-C motif) ligand 11	Cxcl11	6.06695
chemokine (C-C motif) ligand 2	Ccl2	1.36289
hect domain and RLD 6	Herc6	4.74481
CD80 antigen	Cd80	1.31846
zinc finger protein 36	Zfp36	2.89064
chemokine (C-X-C motif) ligand 10	Cxcl10	4.14608
S100 calcium binding protein A8 (calgranulin A)	S100a8	6.64386
proteasome (prosome, macropain) subunit, beta type 9 (large multifunctional peptidase 2)	Psmb9	2.23297
CD274 antigen	Cd274	2.00396
chemokine (C-X3-C motif) ligand 1	Cx3cl1	2.54819
chemokine (C-X-C motif) ligand 9	Cxcl9	2.79701
retroelement silencing factor 1	Resf1	6.64386
serum amyloid A 3	Saa3	6.64386
nucleotide-binding oligomerization domain containing 1	Nod1	1.38515
