# Supplementary material for: Molecular Framework of Mouse Endothelial Cell Dysfunction during Inflammation: A Proteomics Approach
Source: Int J Mol Sci. 2022 Jul 29;23(15):8399. doi: 10.3390/ijms23158399 (PMC9369400; doi:10.3390/ijms23158399)
Supplement: Supplementary file 1 [file ijms-23-08399-s001.zip › Response to Cytokine GO BP.xlsx]

## Sheet: Lung 4 hr
Protein Name	Protein Symbol	Log2 Fold Change
oncostatin M receptor	Osmr	6.64386
serum amyloid A 3	Saa3	6.64386
colony stimulating factor 1 (macrophage)	Csf1	2.58015
interleukin 6	Il6	6.64386
chemokine (C-C motif) ligand 2	Ccl2	4.76474
CD14 antigen	Cd14	3.5525
chemokine (C-X-C motif) ligand 1	Cxcl1	1.60265
intercellular adhesion molecule 1	Icam1	3.4844
interferon activated gene 204	Ifi204	1.87892
chemokine (C-X-C motif) ligand 10	Cxcl10	6.28812
serine (or cysteine) peptidase inhibitor, clade E, member 1	Serpine1	3.22048
zinc finger protein 36	Zfp36	4.71666
zinc finger protein 36, C3H type-like 1	Zfp36l1	3.02201
nitric oxide synthase 2, inducible	Nos2	3.36569
aconitate decarboxylase 1	Acod1	4.70116
receptor (TNFRSF)-interacting serine-threonine kinase 2	Ripk2	3.5277
ubiquitin D	Ubd	3.70487
apolipoprotein A-I	Apoa1	1.34993
selectin, platelet	Selp	4.64593
guanylate binding protein 2b	Gbp2b	3.31716
avian reticuloendotheliosis viral (v-rel) oncogene related B	Relb	3.29763
prostaglandin-endoperoxide synthase 2	Ptgs2	4.48845
poly (ADP-ribose) polymerase family, member 14	Parp14	2.50233
SH3 and multiple ankyrin repeat domains 3	Shank3	6.64386
immunity-related GTPase family M member 1	Irgm1	1.58304
guanylate binding protein 3	Gbp3	3.64016
tripartite motif-containing 21	Trim21	6.64386
interferon-induced protein with tetratricopeptide repeats 2	Ifit2	3.48697
interferon-induced protein with tetratricopeptide repeats 1	Ifit1	2.38405
ISG15 ubiquitin-like modifier	Isg15	1.15251
interferon-induced protein with tetratricopeptide repeats 3	Ifit3	2.91705
poly (ADP-ribose) polymerase family, member 9	Parp9	1.04264
interleukin-1 receptor-associated kinase 2	Irak2	6.64386
guanylate binding protein 5	Gbp5	5.09153
interferon activated gene 205	Ifi205	2.892
CDC42 effector protein (Rho GTPase binding) 2	Cdc42ep2	1.58736
2'-5' oligoadenylate synthetase-like 1	Oasl1	2.92505
three prime repair exonuclease 1	Trex1	2.63645
chymotrypsinogen B1	Ctrb1	1.60265
cell death inducing Trp53 target 1	Cdip1	6.64386
toll-like receptor 2	Tlr2	3.09491
Z-DNA binding protein 1	Zbp1	6.64386
sprouty RTK signaling antagonist 4	Spry4	6.64386
guanylate binding protein 2	Gbp2	3.64143

## Sheet: Liver 4 hr
Protein Name	Protein Symbol	Log2 Fold Change
poly (ADP-ribose) polymerase family, member 14	Parp14	2.89259
interferon-induced protein with tetratricopeptide repeats 1	Ifit1	3.10283
guanylate binding protein 5	Gbp5	3.50932
immunity-related GTPase family M member 1	Irgm1	2.17281
aconitate decarboxylase 1	Acod1	4.32178
nitric oxide synthase 2, inducible	Nos2	2.08474
SAM domain and HD domain, 1	Samhd1	1.09018
prostaglandin-endoperoxide synthase 2	Ptgs2	3.14503
guanylate binding protein 3	Gbp3	3.51854
selectin, platelet	Selp	3.57143
poly (ADP-ribose) polymerase family, member 9	Parp9	1.2756
interferon-induced protein with tetratricopeptide repeats 3	Ifit3	1.58496
guanylate binding protein 2b	Gbp2b	3.87725
guanylate binding protein 2	Gbp2	3.00018
interferon activated gene 205	Ifi205	1.67265
myeloid nuclear differentiation antigen like	Mndal	2.08474
interferon-induced protein with tetratricopeptide repeats 2	Ifit2	1.7966
toll-like receptor 2	Tlr2	3.97536
interferon activated gene 204	Ifi204	2.08372
interleukin 6	Il6	5.2944
ISG15 ubiquitin-like modifier	Isg15	2.54942
zinc finger protein 36, C3H type-like 1	Zfp36l1	2.74911
zinc finger protein 36, C3H type-like 2	Zfp36l2	1.33285
serine (or cysteine) peptidase inhibitor, clade E, member 1	Serpine1	2.45523
CD14 antigen	Cd14	2.80405
receptor (TNFRSF)-interacting serine-threonine kinase 2	Ripk2	3.09424
GTP cyclohydrolase 1	Gch1	1.97085
three prime repair exonuclease 1	Trex1	1.86711
AT rich interactive domain 5B (MRF1-like)	Arid5b	6.64386
zinc finger protein 36	Zfp36	6.54859
arginase, liver	Arg1	1.1846
chemokine (C-C motif) ligand 2	Ccl2	3.8673
intercellular adhesion molecule 1	Icam1	3.06712
chemokine (C-X-C motif) ligand 1	Cxcl1	4.59759
chemokine (C-X-C motif) ligand 10	Cxcl10	6.64386
syntaxin 11	Stx11	6.64386
ubiquitin D	Ubd	3.88235
UBX domain protein 2A	Ubxn2a	2.01507
chemokine (C-X-C motif) ligand 11	Cxcl11	6.64386
selectin, endothelial cell	Sele	6.64386
CCAAT/enhancer binding protein (C/EBP), beta	Cebpb	2.18078
inhibitor of kappaB kinase epsilon	Ikbke	2.16157
chemokine (C-X-C motif) ligand 9	Cxcl9	6.64386
interferon regulatory factor 1	Irf1	6.64386
toll-like receptor 4	Tlr4	6.64386
jumonji, AT rich interactive domain 2	Jarid2	1.17121

## Sheet: Kidney 4 hr
Protein Name	Protein Symbol	Log2 Fold Change
poly (ADP-ribose) polymerase family, member 14	Parp14	2.543
guanylate binding protein 5	Gbp5	4.92922
interferon-induced protein with tetratricopeptide repeats 1	Ifit1	1.76043
immunity-related GTPase family M member 1	Irgm1	1.79535
interferon-induced protein with tetratricopeptide repeats 3	Ifit3	2.33828
guanylate binding protein 2	Gbp2	2.22527
prostaglandin-endoperoxide synthase 2	Ptgs2	4.19755
guanylate binding protein 3	Gbp3	2.39177
interferon-induced protein with tetratricopeptide repeats 2	Ifit2	2.27709
selectin, platelet	Selp	2.92714
guanylate binding protein 2b	Gbp2b	3.91896
interferon activated gene 204	Ifi204	2.10367
aconitate decarboxylase 1	Acod1	1.70221
ISG15 ubiquitin-like modifier	Isg15	1.18269
toll-like receptor 2	Tlr2	2.7914
nitric oxide synthase 2, inducible	Nos2	1.74287
hexokinase 2	Hk2	1.68392
2'-5' oligoadenylate synthetase-like 2	Oasl2	2.40054
receptor (TNFRSF)-interacting serine-threonine kinase 2	Ripk2	1.58207
zinc finger protein 36, C3H type-like 1	Zfp36l1	1.90034
UDP-GlcNAc:betaGal beta-1,3-N-acetylglucosaminyltransferase 2	B3gnt2	1.55385
interleukin-1 receptor-associated kinase 2	Irak2	3.00432
chemokine (C-C motif) ligand 2	Ccl2	3.68392
interferon regulatory factor 7	Irf7	1.14926
PTK2 protein tyrosine kinase 2 beta	Ptk2b	6.64386
RNA polymerase 1 subunit F		6.64386
inhibitor of kappaB kinase epsilon	Ikbke	1.95494
oncostatin M receptor	Osmr	1.70752
lysine (K)-specific demethylase 5B	Kdm5b	1.3173
CD274 antigen	Cd274	1.9749
chemokine (C-X3-C motif) ligand 1	Cx3cl1	2.95717
chemokine (C-X-C motif) ligand 9	Cxcl9	6.64386
syntaxin 11	Stx11	1.00288
zinc finger protein 36 homolog	Zfp36	6.20067
caspase 1	Casp1	1.85639
protein tyrosine phosphatase, receptor type, N	Ptprn	6.64386
interferon regulatory factor 8	Irf8	1.10836

## Sheet: Lung 24 hr
Protein Name	Protein Symbol	Log2 Fold Change
poly (ADP-ribose) polymerase family, member 14	Parp14	3.26604
guanylate binding protein 5	Gbp5	5.10957
interferon-induced protein with tetratricopeptide repeats 1	Ifit1	2.92922
guanylate binding protein 2	Gbp2	3.57362
SAM domain and HD domain, 1	Samhd1	2.42465
nitric oxide synthase 2, inducible	Nos2	4.08347
interferon-induced protein with tetratricopeptide repeats 3	Ifit3	3.73107
guanylate binding protein 3	Gbp3	3.35797
signal transducer and activator of transcription 1	Stat1	1.26364
interferon-induced protein with tetratricopeptide repeats 2	Ifit2	4.93201
guanylate binding protein 2b	Gbp2b	5.39022
poly (ADP-ribose) polymerase family, member 9	Parp9	2.27232
immunity-related GTPase family M member 1	Irgm1	2.26784
aconitate decarboxylase 1	Acod1	3.78429
promyelocytic leukemia	Pml	1.30042
interferon activated gene 204	Ifi204	3.28747
selectin, platelet	Selp	2.12433
2'-5' oligoadenylate synthetase 1A	Oas1a	1.71282
interferon activated gene 205	Ifi205	3.20821
toll-like receptor 2	Tlr2	2.18555
docking protein 1	Dok1	1.20038
bone marrow stromal cell antigen 2	Bst2	1.30393
ISG15 ubiquitin-like modifier	Isg15	2.2299
signal transducer and activator of transcription 2	Stat2	1.20289
interferon induced with helicase C domain 1	Ifih1	1.4756
prostaglandin-endoperoxide synthase 2	Ptgs2	3.74351
three prime repair exonuclease 1	Trex1	2.69733
receptor (TNFRSF)-interacting serine-threonine kinase 2	Ripk2	3.05624
2'-5' oligoadenylate synthetase-like 2	Oasl2	1.66585
Z-DNA binding protein 1	Zbp1	4.5417
intercellular adhesion molecule 1	Icam1	1.94411
hexokinase 2	Hk2	2.7366
CCAAT/enhancer binding protein (C/EBP), beta	Cebpb	3.89801
GTP cyclohydrolase 1	Gch1	2.09761
2'-5' oligoadenylate synthetase 3	Oas3	3.00216
zinc finger protein 36	Zfp36	3.04002
interleukin-1 receptor-associated kinase 2	Irak2	2.24123
serum amyloid A 3	Saa3	6.64386
XIAP associated factor 1	Xaf1	1.00576
nuclear antigen Sp100	Sp100	1.34255
inhibitor of kappaB kinase epsilon	Ikbke	3.68717
embryonic ectoderm development	Eed	3.04107
caspase 1	Casp1	2.146
CD274 antigen	Cd274	6.64386
exostosin glycosyltransferase 1	Ext1	6.64386
oncostatin M receptor	Osmr	4.1819
chemokine (C-X-C motif) ligand 9	Cxcl9	6.64386
G protein pathway suppressor 2	Gps2	2.88986
chemokine (C-X3-C motif) ligand 1	Cx3cl1	4.45095
interleukin 12b	Il12b	2.05311
contactin associated protein-like 2	Cntnap2	4.27553
protein geranylgeranyltransferase type I, beta subunit	Pggt1b	4.4098
phosphotyrosine interaction domain containing 1	Pid1	6.64386
musculin	Msc	1.99494

## Sheet: Liver 24 hr
Protein Name	Protein Symbol	Log2 Fold Change
poly (ADP-ribose) polymerase family, member 14	Parp14	3.70354
T cell specific GTPase 1	Tgtp1	5.58785
signal transducer and activator of transcription 1	Stat1	1.65398
guanylate binding protein 4	Gbp4	3.83127
guanylate binding protein 2	Gbp2	3.78084
guanylate binding protein 5	Gbp5	4.32315
interferon inducible GTPase 1	Iigp1	4.44751
SAM domain and HD domain, 1	Samhd1	2.57555
aconitate decarboxylase 1	Acod1	4.99055
interferon-induced protein with tetratricopeptide repeats 3	Ifit3	4.21506
immunity-related GTPase family M member 1	Irgm1	2.73292
interferon-induced protein with tetratricopeptide repeats 1	Ifit1	3.73075
poly (ADP-ribose) polymerase family, member 9	Parp9	2.32567
nitric oxide synthase 2, inducible	Nos2	3.25338
interferon-induced protein with tetratricopeptide repeats 2	Ifit2	4.44135
promyelocytic leukemia	Pml	1.19283
interferon activated gene 204	Ifi204	3.64409
myeloid nuclear differentiation antigen like	Mndal	1.87184
ISG15 ubiquitin-like modifier	Isg15	2.90631
toll-like receptor 2	Tlr2	3.54597
prostaglandin-endoperoxide synthase 2	Ptgs2	3.71973
interferon induced transmembrane protein 3	Ifitm3	1.12234
receptor (TNFRSF)-interacting serine-threonine kinase 2	Ripk2	1.89608
selectin, platelet	Selp	2.61518
hexokinase 2	Hk2	1.58063
avian reticuloendotheliosis viral (v-rel) oncogene related B	Relb	1.40436
2'-5' oligoadenylate synthetase 1A	Oas1a	1.73942
interferon induced with helicase C domain 1	Ifih1	1.80612
GTP cyclohydrolase 1	Gch1	1.27202
bone marrow stromal cell antigen 2	Bst2	1.71501
Zbp1	Zbp1	3.59
signal transducer and activator of transcription 2	Stat2	1.50131
2'-5' oligoadenylate synthetase 2	Oasl2	4.55182
CCAAT/enhancer binding protein (C/EBP), beta	Cebpb	2.47586
inhibitor of kappaB kinase epsilon	Ikbke	2.2262
nuclear antigen Sp100	Sp100	1.03773
three prime repair exonuclease 1	Trex1	2.55704
2'-5' oligoadenylate synthetase 3	Oas3	4.78492
tripartite motif-containing 21	Trim21	1.12234
reticuloendotheliosis oncogene	Rel	1.35276
interleukin 6 signal transducer	Il6st	1.39999
interleukin-1 receptor-associated kinase 2	Irak2	3.4522
serine (or cysteine) peptidase inhibitor, clade E, member 1	Serpine1	1.61164
CD14 antigen	Cd14	6.64386
serum amyloid A 3	Saa3	4.36821
a disintegrin and metallopeptidase domain 9 (meltrin gamma)	Adam9	1.48078
chemokine (C-X3-C motif) ligand 1	Cx3cl1	3.51677
chemokine (C-X-C motif) ligand 11	Cxcl11	6.17279
chemokine (C-C motif) ligand 2	Ccl2	1.56949
G protein pathway suppressor 2	Gps2	2.88986
PTK2 protein tyrosine kinase 2 beta	Ptk2b	1.67627
Zfp36	Zfp36	2.65833
CDC42 effector protein (Rho GTPase binding) 4	Cdc42ep4	2.33714
interferon regulatory factor 1	Irf1	6.64386
interleukin 36G	Il36g	1.10299
interleukin 1 receptor accessory protein	Il1rap	1.52757
phosphotyrosine interaction domain containing 1	Pid1	6.64386
chemokine (C-X-C motif) ligand 10	Cxcl10	4.04107
chemokine (C-X-C motif) ligand 9	Cxcl9	6.64386
2'-5' oligoadenylate synthetase 2	Oas2	4.55182
SHANK-associated RH domain interacting protein	Sharpin	1.43829
toll-like receptor 4	Tlr4	1.87381

## Sheet: Kidney 24 hr
Protein Name	Protein Symbol	Log2 Fold Change
poly (ADP-ribose) polymerase family, member 14	Parp14	3.08236
guanylate binding protein 5	Gbp5	5.88237
SAM domain and HD domain, 1	Samhd1	2.55336
interferon inducible GTPase 1	Iigp1	5.64466
guanylate binding protein 3	Gbp3	3.40245
guanylate binding protein 2	Gbp2	3.87725
interferon-induced protein with tetratricopeptide repeats 3	Ifit3	3.014
poly (ADP-ribose) polymerase family, member 9	Parp9	2.03386
interferon-induced protein with tetratricopeptide repeats 1	Ifit1	2.13881
aconitate decarboxylase 1	Acod1	5.19014
interferon-induced protein with tetratricopeptide repeats 2	Ifit2	3.44996
immunity-related GTPase family M member 1	Irgm1	2.29807
interferon induced with helicase C domain 1	Ifih1	2.17313
myeloid nuclear differentiation antigen like	Mndal	1.69243
hexokinase 2	Hk2	2.86394
eukaryotic translation initiation factor 2-alpha kinase 2	Eif2ak2	1.17249
interferon activated gene 211	Ifi211	4.7217
nitric oxide synthase 2, inducible	Nos2	3.1102
interferon activated gene 205	Ifi205	4.21932
ISG15 ubiquitin-like modifier	Isg15	2.12895
interferon activated gene 202B	Ifi202b	4.09162
2'-5' oligoadenylate synthetase 3	Oas3	1.94486
2'-5' oligoadenylate synthetase 1A	Oas1a	1.48594
stimulator of interferon response cGAMP interactor 1	Sting1	1.34596
receptor (TNFRSF)-interacting serine-threonine kinase 2	Ripk2	1.79867
GTP cyclohydrolase 1	Gch1	1.06833
interferon induced transmembrane protein 3	Ifitm3	1.3978
CDC42 effector protein (Rho GTPase binding) 4	Cdc42ep2	1.20226
nuclear antigen Sp100	Sp100	1.976
toll-like receptor 2	Tlr2	2.77357
selectin, platelet	Selp	2.1167
interferon activated gene 209	Ifi209	5.05528
CCAAT/enhancer binding protein (C/EBP), beta	Cebpb	2.77779
Z-DNA binding protein 1	Zbp1	2.53754
bone marrow stromal cell antigen 2	Bst2	1.17121
prostaglandin-endoperoxide synthase 2	Ptgs2	4.01846
avian reticuloendotheliosis viral (v-rel) oncogene related B	Relb	1.8746
three prime repair exonuclease 1	Trex1	3.90891
XIAP associated factor 1	Xaf1	1.10098
interleukin-1 receptor-associated kinase 2	Irak2	1.76723
inhibitor of kappaB kinase epsilon	Ikbke	1.10299
2'-5' oligoadenylate synthetase-like 2	Oasl2	1.73379
2'-5' oligoadenylate synthetase-like 1	Oasl1	1.1564
sprouty RTK signaling antagonist 4	Spry4	1.57676
2'-5' oligoadenylate synthetase 2	Oas2	1.80116
CDC42 effector protein (Rho GTPase binding) 4	Cdc42ep4	1.20226
UDP-GlcNAc:betaGal beta-1,3-N-acetylglucosaminyltransferase 2	B3gnt2	1.55041
caspase 1	Casp1	1.16607
oncostatin M receptor	Osmr	2.00396
interferon activated gene 208	Ifi208	2.07998
serine (or cysteine) peptidase inhibitor, clade A, member 3G	Serpina3g	1.13159
chemokine (C-X-C motif) ligand 11	Cxcl11	6.06695
chemokine (C-C motif) ligand 2	Ccl2	1.36289
RNA polymerase I subunit F	Polr1f	1.19093
nuclear factor, interleukin 3, regulated	Nfil3	2.41251
baculoviral IAP repeat-containing 2	Birc2	6.64386
interferon regulatory factor 1	Irf1	6.64386
Rufy4	Rufy4	6.64386
Zfp36	Zfp36	2.89064
poly (ADP-ribose) polymerase family, member 16	Parp16	6.64386
chemokine (C-X-C motif) ligand 10	Cxcl10	4.14608
tripartite motif-containing 44	Trim44	2.3749
CD274 antigen	Cd274	2.00396
chemokine (C-X3-C motif) ligand 1	Cx3cl1	2.54819
chemokine (C-X-C motif) ligand 9	Cxcl9	2.79701
serum amyloid A 3	Saa3	6.64386
interleukin 1 receptor accessory protein	Il1rap	2.1606
growth arrest specific 6	Gas6	6.64386
