# Supplementary material for: Molecular Framework of Mouse Endothelial Cell Dysfunction during Inflammation: A Proteomics Approach
Source: Int J Mol Sci. 2022 Jul 29;23(15):8399. doi: 10.3390/ijms23158399 (PMC9369400; doi:10.3390/ijms23158399)
Supplement: Supplementary file 1 [file ijms-23-08399-s001.zip › Response to Interferon-beta GO BP.xlsx]

## Sheet: Lung 24 hrs
Protein Name	Protein Symbol	Log2 Fold Change
interferon-induced protein with tetratricopeptide repeats 1	Ifit1	2.92922
guanylate binding protein 2	Gbp2	3.57362
interferon-induced protein with tetratricopeptide repeats 3	Ifit3	3.73107
guanylate binding protein 3	Gbp3	3.35797
signal transducer and activator of transcription 1	Stat1	1.26364
guanylate binding protein 2b	Gbp2b	5.39022
immunity-related GTPase family M member 1	Irgm1	2.26784
aconitate decarboxylase 1	Acod1	3.78429
interferon activated gene 204	Ifi204	3.28747
2′-5′ oligoadenylate synthetase 1a		1.71282
interferon activated gene 205	Ifi205	3.20821
bone marrow stromal cell antigen 2	Bst2	1.30393
three prime repair exonuclease 1	Trex1	2.69733
XIAP associated factor 1	Xaf1	1.00576
inhibitor of nuclear factor kappa b kinase subunit epsilon		3.68717

## Sheet: Liver 24 hrs
Protein Name	Protein Symbol	Log2 Fold Change
T cell specific GTPase 1	Tgtp1	5.58785
signal transducer and activator of transcription 1	Stat1	1.65398
guanylate binding protein 2	Gbp2	3.78084
interferon inducible GTPase 1	Iigp1	4.44751
aconitate decarboxylase 1	Acod1	4.99055
interferon-induced protein with tetratricopeptide repeats 3	Ifit3	4.21506
immunity-related GTPase family M member 1	Irgm1	2.73292
interferon-induced protein with tetratricopeptide repeats 1	Ifit1	3.73075
interferon activated gene 204	Ifi204	3.64409
myeloid nuclear differentiation antigen like	Mndal	1.87184
interferon induced transmembrane protein 3	Ifitm3	1.12234
2'-5' oligoadenylate synthetase 1A	Oas1a	1.73942
bone marrow stromal cell antigen 2	Bst2	1.71501
inhibitor of kappaB kinase epsilon	Ikbke	2.2262
three prime repair exonuclease 1	Trex1	2.55704
interferon regulatory factor 1	Irf1	6.64386

## Sheet: Kidney 24 hrs
Protein Name	Protein Symbol	Log2 Fold Change
interferon inducible GTPase 1	Iigp1	5.64466
guanylate binding protein 3/4		3.40245
guanylate binding protein 2	Gbp2	3.87725
interferon-induced protein with tetratricopeptide repeats 3	Ifit3	3.014
interferon-induced protein with tetratricopeptide repeats 1	Ifit1	2.13881
aconitate decarboxylase 1	Acod1	5.19014
immunity-related GTPase family M member 1	Irgm1	2.29807
myeloid nuclear differentiation antigen like	Mndal	1.69243
interferon activated gene 211	Ifi211	4.7217
interferon activated gene 205	Ifi205	4.21932
interferon activated gene 202B	Ifi202b	4.09162
2'-5' oligoadenylate synthetase 1A	Oas1a	1.48594
stimulator of interferon response cGAMP interactor 1	Sting1	1.34596
interferon induced transmembrane protein 3	Ifitm3	1.3978
interferon activated gene 209	Ifi209	5.05528
bone marrow stromal cell antigen 2	Bst2	1.17121
three prime repair exonuclease 1	Trex1	3.90891
XIAP associated factor 1	Xaf1	1.10098
inhibitor of kappaB kinase epsilon	Ikbke	1.10299
interferon activated gene 208	Ifi208	2.07998
interferon regulatory factor 1	Irf1	6.64386
