# Supplementary material for: Molecular Framework of Mouse Endothelial Cell Dysfunction during Inflammation: A Proteomics Approach
Source: Int J Mol Sci. 2022 Jul 29;23(15):8399. doi: 10.3390/ijms23158399 (PMC9369400; doi:10.3390/ijms23158399)
Supplement: Supplementary file 1 [file ijms-23-08399-s001.zip › Tube Morphogenesis GO BP.xlsx]

## Sheet: Liver
Protein Name	Protein Symbol	Log2 Fold Change
multimerin 2	Mmrn2	-1.35476
protein tyrosine phosphatase, receptor type, B	Ptprb	-1.4112
secreted acidic cysteine rich glycoprotein	Sparc	-1.21759
homeobox A5	Hoxa5	-2.45008
angiotensin I converting enzyme (peptidyl-dipeptidase A) 1	Ace	-1.14561
activating transcription factor 2	Atf2	-2.78588
E26 avian leukemia oncogene 1, 5' domain	Ets1	-2.63487
FMS-like tyrosine kinase 1	Flt1	-6.64386
ELK3, member of ETS oncogene family	Elk3	-3.22432
Eph receptor B4	Ephb4	-1.03505
S100 calcium binding protein A1	S100a1	-1.71312
forkhead box P1	Foxp1	-1.39973
protein kinase C, beta	Prkcb	-6.64386
neuropilin 1	Nrp1	-2.4344
SMAD family member 5	Smad5	-1.1016
collagen, type VIII, alpha 1	Col8a1	-2.25154
gap junction protein, alpha 5	Gja5	-2.34373
aquaporin 1	Aqp1	-1.34373
junction plakoglobin	Jup	-1.50226
tyrosine kinase with immunoglobulin-like and EGF-like domains 1	Tie1	-1.85726
platelet/endothelial cell adhesion molecule 1	Pecam1	-1.09542
FAT atypical cadherin 4	Fat4	-2.63487
T-box 2	Tbx2	-4.35107
activin A receptor, type II-like 1	Acvrl1	-1.1047
tenascin C	Tnc	-1.68501
stabilin 1	Stab1	-1.90509
regulator of cell cycle	Rgcc	-3.30757
catenin beta interacting protein 1	Ctnnbip1	-1.49818
receptor (calcitonin) activity modifying protein 2	Ramp2	-1.32916
fibulin 5	Fbln5	-2.52284

## Sheet: Kidney
Protein Name	Protein Symbol	Log2 Fold Change
protein tyrosine phosphatase, receptor type, B	Ptprb	-1.20756
laminin, alpha 5	Lama5	-1.074
Eph receptor B4	Ephb4	-1.43831
collagen, type IV, alpha 1	Col4a1	-1.0862
MTSS I-BAR domain containing 1	Mtss1	-1.09234
TEK receptor tyrosine kinase	Tek	-1.30045
tyrosine kinase with immunoglobulin-like and EGF-like domains 1	Tie1	-1.27928
receptor (calcitonin) activity modifying protein 2	Ramp2	-1.0862
SRY (sex determining region Y)-box 17	Sox17	-2.53952
plasminogen activator, urokinase	Plau	-2.05289
aryl-hydrocarbon receptor	Ahr	-1.62149
regulator of cell cycle	Rgcc	-3.35107
EGF-like domain 7	Egfl7	-1.24811
E26 avian leukemia oncogene 1, 5' domain	Ets1	-1.28983
sarcoglycan, delta (dystrophin-associated glycoprotein)	Sgcd	-1.8997
fibroblast growth factor 1	Fgf1	-1.52284
ELK3, member of ETS oncogene family	Elk3	-2.63487
fibulin 5	Fbln5	-2.39593
low density lipoprotein receptor-related protein 5	Lrp5	-1.88897
integrin beta 2	Itgb2	-1.64386
multimerin 2	Mmrn2	-1.96578
catenin beta interacting protein 1	Ctnnbip1	-1.20756
folliculin	Flcn	-6.64386
MDS1 and EVI1 complex locus	Mecom	-6.64386
gap junction protein, alpha 5	Gja5	-6.64386
hematopoietically expressed homeobox	Hhex	-6.64386
Rap guanine nucleotide exchange factor (GEF) 3	Rapgef3	-6.64386
kinesin family member 20B	Kif20b	-6.64386
delta like canonical Notch ligand 4	Dll4	-6.64386
ADP-ribosylation factor-like 13B	Arl13b	-6.64386
GATA binding protein 2	Gata2	-1.68501
